# Supplementary material for: 5-Amino-3-anilino-1H-pyrazole-4-carbonitrile
Source: Acta Crystallogr Sect E Struct Rep Online. 2012 Aug 25;68(Pt 9):o2784. doi: 10.1107/S1600536812036045 (PMC3435815; doi:10.1107/S1600536812036045)
Supplement: Supplementary file 1 [file e-68-o2784-sup1.cif]

##############################################################################
#                                                                            #
# This CIF contains the data in a paper accepted for publication in          #
# Acta Crystallographica Section E. It conforms to the requirements of       #
# Notes for Authors for Acta Crystallographica Section E, and has been       #
# peer reviewed under the auspices of the IUCr Commission on Journals.       #
#                                                                            #
# Full details of the Crystallographic Information File format               #
# are given in the paper "The Crystallographic Information File (CIF):       #
# a New Standard Archive File for Crystallography" by S. R. Hall, F. H.      #
# Allen and I. D. Brown [Acta Cryst. (1991), A47, 655-685].                  #
#                                                                            #
# The current version of the core CIF dictionary is obtainable from          #
# ftp://ftp.iucr.org/pub/cif_core.dic.                                       #
#                                                                            #
# Software is freely available for graphical display of the structure(s)     #
# in this CIF. For information consult the CIF software page                 #
# http://www.iucr.org/resources/cif/software.                                #
#                                                                            #
# This file may be used for bona fide research purposes within the           #
# scientific community so long as proper attribution is given to the journal # 
# article from which it was obtained.                                        #
#                                                                            #
##############################################################################
data_global
_audit_creation_method     'PLATON <TABLE ACC> option'
_journal_date_recd_electronic     2012-08-14
_journal_date_accepted     2012-08-16
_journal_name_full     'Acta Crystallographica, Section E'
_journal_year     2012
_journal_volume     68
_journal_issue      9
_journal_page_first     o2784
_journal_page_last     o2784
_journal_paper_category     QO
_journal_paper_doi     10.1107/S1600536812036045
_journal_coeditor_code     TK5143
_publ_contact_author_name
;
Mehmet Akkurt
;
_publ_contact_author_address
;
     Department of Physics
     Faculty of Sciences
     Erciyes University
     38039 Kayseri
     Turkey
;
_publ_contact_author_email     'akkurt@erciyes.edu.tr'
_publ_contact_author_fax     '+90-352-2076666 extra 33106'
_publ_contact_author_phone     '+90-352-2076666 extra 33106'
_publ_section_title
;
5-Amino-3-anilino-1<i>H</i>-pyrazole-4-carbonitrile
;
loop_
    _publ_author_name
    _publ_author_address
    'Shaaban K. Mohamed'
;
Chemistry and Environmental Division,
Manchester Metropolitan University,
Manchester M1 5GD,
England
;
    'Mehmet Akkurt'
;
     Department of Physics,
     Faculty of Sciences,
     Erciyes University,
     38039 Kayseri,
     Turkey
;
    '  Frank R. Fronczek '
;
Department of Chemistry,
Louisiana State University,
Baton Rouge,
LA 70803-1804,
USA
;
    'Mahmoud A. A. El-Remaily '
;
Department of Chemistry,
Faculty of Science,
Sohag University,
82524 Sohag,
Egypt
;
    ' Antar A. Abdelhamid'
;
Chemistry and Environmental Division,
Manchester Metropolitan University,
Manchester M1 5GD,
England
;
data_I
_chemical_name_systematic
;
5-Amino-3-anilino-1<i>H</i>-pyrazole-4-carbonitrile
;
_chemical_name_common     ?
_chemical_formula_moiety     'C10 H9 N5'
_chemical_formula_sum     'C10 H9 N5'
_chemical_formula_structural     ?
_chemical_formula_iupac     'C10 H9 N5'
_chemical_formula_weight     199.22
_chemical_melting_point     ?
_symmetry_cell_setting     orthorhombic
_symmetry_space_group_name_H-M     'P 21 21 21'
_symmetry_space_group_name_Hall     'P 2ac 2ab'
loop_
    _symmetry_equiv_pos_site_id
    _symmetry_equiv_pos_as_xyz
    1 x,y,z
    2 1/2-x,-y,1/2+z
    3 1/2+x,1/2-y,-z
    4 -x,1/2+y,1/2-z
_cell_length_a     6.34410(10)
_cell_length_b     11.1354(2)
_cell_length_c     13.7754(3)
_cell_angle_alpha     90
_cell_angle_beta     90
_cell_angle_gamma     90
_cell_volume     973.15(3)
_cell_formula_units_Z     4
_cell_measurement_reflns_used     9908
_cell_measurement_theta_min     2.35
_cell_measurement_theta_max     30.46
_cell_measurement_temperature     90.0(5)
_exptl_crystal_description     'plate'
_exptl_crystal_colour     'colourless'
_exptl_crystal_size_max     0.25
_exptl_crystal_size_mid     0.17
_exptl_crystal_size_min     0.08
_exptl_crystal_size_rad     ?
_exptl_crystal_density_diffrn     1.360
_exptl_crystal_density_meas     ?
_exptl_crystal_density_method     'Not Measured'
_exptl_crystal_F_000     416
_exptl_absorpt_coefficient_mu     0.090
_exptl_absorpt_correction_type     multi-scan
_exptl_absorpt_process_details     '(SADABS; Sheldrick, 2004)'
_exptl_absorpt_correction_T_min     0.978
_exptl_absorpt_correction_T_max     0.993
_exptl_special_details
;
;
_diffrn_ambient_temperature     90.0(5)
_diffrn_radiation_type     'MoK\a'
_diffrn_radiation_wavelength     0.71073
_diffrn_radiation_source     'fine-focus sealed tube'
_diffrn_radiation_monochromator     'TRIUMPH curved graphite'
_diffrn_measurement_device_type     'Bruker Kappa APEXII DUO'
_diffrn_measurement_method     '\f and \w scans'
_diffrn_detector_area_resol_mean     ?
_diffrn_reflns_number     32878
_diffrn_reflns_av_R_equivalents     0.0351
_diffrn_reflns_av_sigmaI/netI     0.0172
_diffrn_reflns_theta_min     2.35
_diffrn_reflns_theta_max     30.55
_diffrn_reflns_theta_full     30.55
_diffrn_measured_fraction_theta_max     1.000
_diffrn_measured_fraction_theta_full     1.000
_diffrn_reflns_limit_h_min     -9
_diffrn_reflns_limit_h_max     9
_diffrn_reflns_limit_k_min     -15
_diffrn_reflns_limit_k_max     15
_diffrn_reflns_limit_l_min     -19
_diffrn_reflns_limit_l_max     19
_diffrn_reflns_reduction_process
;
;
_diffrn_standards_number     0
_diffrn_standards_interval_count     0
_diffrn_standards_decay_%     0
_refine_special_details
;
Refinement on <i>F</i>^2^ for ALL reflections except those flagged by the user
for potential systematic errors. Weighted <i>R</i>-factors <i>wR</i> and all
goodnesses of fit <i>S</i> are based on <i>F</i>^2^, conventional
<i>R</i>-factors <i>R</i> are based on <i>F</i>, with <i>F</i> set to zero for
negative <i>F</i>^2^. The observed criterion of <i>F</i>^2^ > \s(<i>F</i>^2^)
is used only for calculating -<i>R</i>-factor-obs <i>etc</i>. and is not
relevant to the choice of reflections for refinement. <i>R</i>-factors based
on <i>F</i>^2^ are statistically about twice as large as those based on
<i>F</i>, and <i>R</i>-factors based on ALL data will be even larger.
;
_reflns_number_total     2975
_reflns_number_gt     2767
_reflns_threshold_expression     I>2\s(I)
_refine_ls_structure_factor_coef     Fsqd
_refine_ls_matrix_type     full
_refine_ls_R_factor_all     0.0377
_refine_ls_R_factor_gt     0.0330
_refine_ls_wR_factor_gt     0.0830
_refine_ls_wR_factor_ref     0.0859
_refine_ls_goodness_of_fit_ref     1.085
_refine_ls_restrained_S_all     1.085
_refine_ls_number_reflns     2975
_refine_ls_number_parameters     152
_refine_ls_number_restraints     4
_refine_ls_number_constraints     ?
_refine_ls_hydrogen_treatment     mixed
_refine_ls_weighting_scheme     calc
_refine_ls_weighting_details
         'calc w=1/[\s^2^(Fo^2^)+(0.0494P)^2^+0.1533P] where P=(Fo^2^+2Fc^2^)/3'
_atom_sites_solution_hydrogens     geom
_atom_sites_solution_primary     direct
_atom_sites_solution_secondary     difmap
_refine_ls_shift/su_max     0.001
_refine_ls_shift/su_mean     0.000
_refine_diff_density_max     0.320
_refine_diff_density_min     -0.196
_refine_ls_extinction_method     'none'
_refine_ls_abs_structure_details     nd
_refine_ls_abs_structure_Flack     ?
loop_
    _atom_type_symbol
    _atom_type_description
    _atom_type_scat_dispersion_real
    _atom_type_scat_dispersion_imag
    _atom_type_scat_source
    C C 0.0033 0.0016 'International Tables Vol C Tables 4.2.6.8 and 6.1.1.4'
    H H 0.0000 0.0000 'International Tables Vol C Tables 4.2.6.8 and 6.1.1.4'
    N N 0.0061 0.0033 'International Tables Vol C Tables 4.2.6.8 and 6.1.1.4'
_computing_data_collection     'APEX2 (Bruker, 2007)'
_computing_cell_refinement     'SAINT (Bruker, 2007)'
_computing_data_reduction     'SAINT (Bruker, 2007)'
_computing_structure_solution     'SIR97 (Altomare <i>et al.</i>, 1999)'
_computing_structure_refinement     'SHELXL97 (Sheldrick, 2008)'
_computing_molecular_graphics
                  'ORTEP-3 for Windows (Farrugia, 1997) and PLATON (Spek, 2009)'
_computing_publication_material
                                'WinGX (Farrugia, 1999) and PLATON (Spek, 2009)'
loop_
    _atom_site_type_symbol
    _atom_site_label
    _atom_site_fract_x
    _atom_site_fract_y
    _atom_site_fract_z
    _atom_site_U_iso_or_equiv
    _atom_site_thermal_displace_type
    _atom_site_calc_flag
    _atom_site_refinement_flags
    _atom_site_occupancy
    _atom_site_disorder_assembly
    _atom_site_disorder_group
    N N1 0.50345(15) -0.01004(8) 0.89839(7) 0.0142(2) Uani d D 1.000 . .
    N N2 0.71282(15) 0.15769(8) 0.94613(7) 0.0154(2) Uani d . 1.000 . .
    N N3 0.89266(15) 0.16812(8) 1.00299(7) 0.0168(2) Uani d D 1.000 . .
    N N4 1.13973(17) 0.05235(10) 1.09010(8) 0.0234(3) Uani d D 1.000 . .
    N N5 0.84875(15) -0.24944(9) 1.03572(7) 0.0204(3) Uani d . 1.000 . .
    C C1 0.40580(18) 0.15607(10) 0.78868(8) 0.0173(3) Uani d . 1.000 . .
    C C2 0.2548(2) 0.20761(11) 0.72811(8) 0.0205(3) Uani d . 1.000 . .
    C C3 0.06057(19) 0.15345(11) 0.71341(8) 0.0213(3) Uani d . 1.000 . .
    C C4 0.01783(19) 0.04497(11) 0.75945(8) 0.0193(3) Uani d . 1.000 . .
    C C5 0.16597(18) -0.00746(10) 0.82040(7) 0.0152(3) Uani d . 1.000 . .
    C C6 0.36064(16) 0.04854(9) 0.83683(7) 0.0130(2) Uani d . 1.000 . .
    C C7 0.66942(16) 0.04110(9) 0.94711(7) 0.0122(2) Uani d . 1.000 . .
    C C8 0.81769(17) -0.02408(9) 1.00460(8) 0.0133(2) Uani d . 1.000 . .
    C C9 0.96026(17) 0.06332(10) 1.03764(8) 0.0153(3) Uani d . 1.000 . .
    C C10 0.83277(17) -0.14847(9) 1.02122(7) 0.0145(2) Uani d . 1.000 . .
    H H1 0.53600 0.19300 0.79700 0.0210 Uiso c R 1.000 . .
    H H1N 0.459(3) -0.0771(13) 0.9176(12) 0.027(4) Uiso d D 1.000 . .
    H H2 0.28480 0.27970 0.69700 0.0250 Uiso c R 1.000 . .
    H H3 -0.03960 0.18910 0.67340 0.0260 Uiso c R 1.000 . .
    H H3N 0.958(3) 0.2358(13) 1.0116(14) 0.034(5) Uiso d D 1.000 . .
    H H4 -0.11110 0.00720 0.74930 0.0230 Uiso c R 1.000 . .
    H H5 0.13580 -0.08020 0.85050 0.0180 Uiso c R 1.000 . .
    H H11 1.200(3) 0.1170(14) 1.1129(13) 0.038(5) Uiso d D 1.000 . .
    H H12 1.165(3) -0.0151(14) 1.1162(13) 0.036(5) Uiso d D 1.000 . .
loop_
    _atom_site_aniso_label
    _atom_site_aniso_U_11
    _atom_site_aniso_U_22
    _atom_site_aniso_U_33
    _atom_site_aniso_U_12
    _atom_site_aniso_U_13
    _atom_site_aniso_U_23
    N1 0.0145(4) 0.0093(4) 0.0189(4) -0.0012(3) -0.0034(4) 0.0031(3)
    N2 0.0152(4) 0.0112(4) 0.0197(4) -0.0003(3) -0.0030(3) -0.0012(3)
    N3 0.0178(4) 0.0117(4) 0.0208(4) -0.0023(3) -0.0038(3) -0.0005(3)
    N4 0.0219(5) 0.0230(5) 0.0253(5) -0.0035(4) -0.0095(4) 0.0041(4)
    N5 0.0189(5) 0.0160(4) 0.0262(5) 0.0023(4) 0.0001(4) 0.0038(4)
    C1 0.0189(5) 0.0150(5) 0.0179(5) -0.0012(4) -0.0018(4) 0.0018(4)
    C2 0.0260(6) 0.0172(5) 0.0183(5) 0.0030(4) -0.0029(4) 0.0044(4)
    C3 0.0206(5) 0.0250(6) 0.0182(5) 0.0068(5) -0.0037(4) 0.0018(4)
    C4 0.0144(5) 0.0251(5) 0.0184(5) 0.0007(4) -0.0004(4) -0.0010(4)
    C5 0.0134(5) 0.0170(4) 0.0153(4) -0.0011(4) 0.0010(4) 0.0006(4)
    C6 0.0136(4) 0.0126(4) 0.0129(4) 0.0025(4) -0.0004(3) -0.0002(3)
    C7 0.0124(4) 0.0105(4) 0.0137(4) 0.0007(4) 0.0005(4) 0.0003(3)
    C8 0.0128(4) 0.0126(4) 0.0145(4) 0.0008(3) 0.0001(4) 0.0011(3)
    C9 0.0157(4) 0.0155(5) 0.0147(4) -0.0005(4) 0.0002(3) 0.0004(4)
    C10 0.0125(4) 0.0164(4) 0.0147(4) 0.0011(4) 0.0008(3) 0.0017(3)
_geom_special_details
;
Bond distances, angles <i>etc</i>. have been calculated using the rounded
fractional coordinates. All su's are estimated from the variances of the
(full) variance-covariance matrix. The cell e.s.d.'s are taken into account in
the estimation of distances, angles and torsion angles
;
loop_
    _geom_bond_atom_site_label_1
    _geom_bond_atom_site_label_2
    _geom_bond_site_symmetry_1
    _geom_bond_site_symmetry_2
    _geom_bond_distance
    _geom_bond_publ_flag
    N1 C6 . . 1.4020(14) no
    N1 C7 . . 1.3724(14) no
    N2 N3 . . 1.3888(14) no
    N2 C7 . . 1.3272(13) no
    N3 C9 . . 1.3318(14) no
    N4 C9 . . 1.3541(15) no
    N5 C10 . . 1.1464(14) no
    N1 H1N . . 0.841(15) no
    N3 H3N . . 0.868(16) no
    N4 H11 . . 0.874(17) no
    N4 H12 . . 0.848(16) no
    C1 C2 . . 1.3940(16) no
    C1 C6 . . 1.3985(15) no
    C2 C3 . . 1.3868(17) no
    C3 C4 . . 1.3910(17) no
    C4 C5 . . 1.3889(16) no
    C5 C6 . . 1.4019(15) no
    C7 C8 . . 1.4279(15) no
    C8 C9 . . 1.4044(15) no
    C8 C10 . . 1.4072(14) no
    C1 H1 . . 0.9300 no
    C2 H2 . . 0.9300 no
    C3 H3 . . 0.9300 no
    C4 H4 . . 0.9300 no
    C5 H5 . . 0.9300 no
loop_
    _geom_angle_atom_site_label_1
    _geom_angle_atom_site_label_2
    _geom_angle_atom_site_label_3
    _geom_angle_site_symmetry_1
    _geom_angle_site_symmetry_2
    _geom_angle_site_symmetry_3
    _geom_angle
    _geom_angle_publ_flag
    C6 N1 C7 . . . 126.77(9) no
    N3 N2 C7 . . . 104.27(8) no
    N2 N3 C9 . . . 113.17(9) no
    C6 N1 H1N . . . 112.8(13) no
    C7 N1 H1N . . . 118.2(12) no
    N2 N3 H3N . . . 122.8(12) no
    C9 N3 H3N . . . 123.9(12) no
    C9 N4 H12 . . . 117.7(12) no
    H11 N4 H12 . . . 119.7(17) no
    C9 N4 H11 . . . 119.1(12) no
    C2 C1 C6 . . . 119.71(10) no
    C1 C2 C3 . . . 121.26(11) no
    C2 C3 C4 . . . 118.97(11) no
    C3 C4 C5 . . . 120.58(11) no
    C4 C5 C6 . . . 120.45(10) no
    N1 C6 C1 . . . 123.57(9) no
    N1 C6 C5 . . . 117.39(9) no
    C1 C6 C5 . . . 119.00(9) no
    N2 C7 C8 . . . 111.48(9) no
    N1 C7 N2 . . . 124.06(9) no
    N1 C7 C8 . . . 124.46(9) no
    C7 C8 C9 . . . 104.58(9) no
    C7 C8 C10 . . . 129.45(10) no
    C9 C8 C10 . . . 125.85(10) no
    N3 C9 N4 . . . 122.76(10) no
    N3 C9 C8 . . . 106.48(9) no
    N4 C9 C8 . . . 130.69(11) no
    N5 C10 C8 . . . 178.64(11) no
    C2 C1 H1 . . . 120.00 no
    C6 C1 H1 . . . 120.00 no
    C1 C2 H2 . . . 119.00 no
    C3 C2 H2 . . . 119.00 no
    C2 C3 H3 . . . 121.00 no
    C4 C3 H3 . . . 121.00 no
    C3 C4 H4 . . . 120.00 no
    C5 C4 H4 . . . 120.00 no
    C4 C5 H5 . . . 120.00 no
    C6 C5 H5 . . . 120.00 no
loop_
    _geom_torsion_atom_site_label_1
    _geom_torsion_atom_site_label_2
    _geom_torsion_atom_site_label_3
    _geom_torsion_atom_site_label_4
    _geom_torsion_site_symmetry_1
    _geom_torsion_site_symmetry_2
    _geom_torsion_site_symmetry_3
    _geom_torsion_site_symmetry_4
    _geom_torsion
    _geom_torsion_publ_flag
    C7 N1 C6 C5 . . . . -159.01(10) no
    C6 N1 C7 N2 . . . . 3.39(17) no
    C7 N1 C6 C1 . . . . 23.65(16) no
    C6 N1 C7 C8 . . . . -176.20(10) no
    C7 N2 N3 C9 . . . . 0.38(12) no
    N3 N2 C7 C8 . . . . 0.53(12) no
    N3 N2 C7 N1 . . . . -179.10(10) no
    N2 N3 C9 N4 . . . . 176.12(10) no
    N2 N3 C9 C8 . . . . -1.13(13) no
    C6 C1 C2 C3 . . . . -0.88(17) no
    C2 C1 C6 N1 . . . . 179.46(10) no
    C2 C1 C6 C5 . . . . 2.16(16) no
    C1 C2 C3 C4 . . . . -0.71(17) no
    C2 C3 C4 C5 . . . . 0.99(17) no
    C3 C4 C5 C6 . . . . 0.32(16) no
    C4 C5 C6 C1 . . . . -1.90(15) no
    C4 C5 C6 N1 . . . . -179.36(10) no
    N1 C7 C8 C9 . . . . 178.44(10) no
    N2 C7 C8 C10 . . . . -177.26(11) no
    N1 C7 C8 C10 . . . . 2.37(18) no
    N2 C7 C8 C9 . . . . -1.19(12) no
    C7 C8 C9 N3 . . . . 1.35(12) no
    C10 C8 C9 N4 . . . . 0.7(2) no
    C7 C8 C9 N4 . . . . -175.60(12) no
    C10 C8 C9 N3 . . . . 177.60(10) no
loop_
    _geom_hbond_atom_site_label_D
    _geom_hbond_atom_site_label_H
    _geom_hbond_atom_site_label_A
    _geom_hbond_site_symmetry_A
    _geom_hbond_distance_DH
    _geom_hbond_distance_HA
    _geom_hbond_distance_DA
    _geom_hbond_angle_DHA
    _geom_hbond_publ_flag
    N1 H1N N5 3_447 0.841(15) 2.153(15) 2.9934(13) 178.8(15) yes
    N3 H3N N2 3_557 0.868(16) 2.088(18) 2.8947(13) 154.3(16) yes
    C1 H1 N2 . 0.93 2.37 2.9152(15) 117 no
    N4 H12 Cg2 2_655 0.848(16) 2.506(18) 3.2011(12) 139.9(15) yes
_iucr_refine_instructions_details
;
TITL MD-3 in P2(1)2(1)2(1)
CELL  0.71073   6.3441  11.1354  13.7754   90.000   90.000   90.000
ZERR     4.00   0.0001   0.0002   0.0003    0.000    0.000    0.000
LATT  -1
SYMM  1/2 - X, - Y, 1/2 + Z
SYMM  1/2 + X, 1/2 - Y, - Z
SYMM  - X, 1/2 + Y, 1/2 - Z
SFAC  C    H    N
UNIT  40   36   20
MERG   2
OMIT     -4.00 180.00
DFIX     0.860   0.020 N1 H1N
DFIX     0.860   0.020 N3 H3N
DFIX     0.860   0.020 N4 H12
DFIX     0.860   0.020 N4 H11
FMAP   2
PLAN   3
HTAB    2.00000
BOND
BOND   $H
CONF
ACTA
LIST   4
SIZE   0.08  0.17  0.25
L.S.   13
WGHT    0.049400    0.153300
FVAR       0.32112
C1    1    0.405796    0.156072    0.788684    11.00000    0.01888    0.01499 =
         0.01786    0.00179   -0.00182   -0.00119
AFIX  43
H1    2    0.535992    0.193036    0.797036    11.00000   -1.20000
AFIX   0
C2    1    0.254762    0.207615    0.728107    11.00000    0.02598    0.01719 =
         0.01827    0.00442   -0.00285    0.00297
AFIX  43
H2    2    0.284844    0.279704    0.696961    11.00000   -1.20000
AFIX   0
C3    1    0.060572    0.153454    0.713410    11.00000    0.02063    0.02502 =
         0.01822    0.00184   -0.00375    0.00681
AFIX  43
H3    2   -0.039553    0.189099    0.673394    11.00000   -1.20000
AFIX   0
C4    1    0.017834    0.044965    0.759454    11.00000    0.01444    0.02509 =
         0.01844   -0.00105   -0.00045    0.00073
AFIX  43
H4    2   -0.111064    0.007210    0.749332    11.00000   -1.20000
AFIX   0
C5    1    0.165968   -0.007460    0.820404    11.00000    0.01344    0.01697 =
         0.01525    0.00064    0.00103   -0.00107
AFIX  43
H5    2    0.135814   -0.080205    0.850522    11.00000   -1.20000
AFIX   0
C6    1    0.360635    0.048537    0.836833    11.00000    0.01365    0.01257 =
         0.01289   -0.00018   -0.00040    0.00252
C7    1    0.669422    0.041099    0.947114    11.00000    0.01235    0.01051 =
         0.01373    0.00029    0.00046    0.00068
C8    1    0.817687   -0.024082    1.004597    11.00000    0.01282    0.01257 =
         0.01452    0.00113    0.00010    0.00080
C9    1    0.960263    0.063315    1.037636    11.00000    0.01574    0.01551 =
         0.01469    0.00044    0.00020   -0.00047
C10   1    0.832767   -0.148473    1.021218    11.00000    0.01248    0.01641 =
         0.01465    0.00167    0.00077    0.00115
N1    3    0.503448   -0.010036    0.898386    11.00000    0.01455    0.00929 =
         0.01887    0.00309   -0.00340   -0.00122
N2    3    0.712818    0.157691    0.946130    11.00000    0.01522    0.01125 =
         0.01968   -0.00123   -0.00298   -0.00029
N3    3    0.892660    0.168118    1.002988    11.00000    0.01780    0.01172 =
         0.02078   -0.00047   -0.00383   -0.00228
N4    3    1.139733    0.052354    1.090102    11.00000    0.02189    0.02303 =
         0.02526    0.00411   -0.00949   -0.00353
N5    3    0.848751   -0.249445    1.035715    11.00000    0.01893    0.01599 =
         0.02619    0.00381    0.00013    0.00226
H3N   2    0.957792    0.235783    1.011585    11.00000    0.03418
H1N   2    0.459218   -0.077052    0.917629    11.00000    0.02682
H11   2    1.199563    0.117004    1.112909    11.00000    0.03816
H12   2    1.164779   -0.015130    1.116219    11.00000    0.03630
HKLF    4
REM  MD-3 in P2(1)2(1)2(1)
REM R1 =  0.0330 for   2767 Fo > 4sig(Fo)  and  0.0377 for all   2975 data
REM    152 parameters refined using      4 restraints
END
WGHT      0.0493      0.1535
REM Highest difference peak  0.320,  deepest hole -0.196,  1-sigma level  0.043
Q1    1   0.8842  0.0152  1.0298  11.00000  0.05    0.32
Q2    1   0.7331  0.0053  0.9807  11.00000  0.05    0.32
Q3    1   0.2684  0.0163  0.8207  11.00000  0.05    0.28
;
