# Supplementary material for: 5-Amino-3-anilino-1H-pyrazole-4-carbonitrile
Source: Acta Crystallogr Sect E Struct Rep Online. 2012 Aug 25;68(Pt 9):o2784. doi: 10.1107/S1600536812036045 (PMC3435815; doi:10.1107/S1600536812036045)
Supplement: Supplementary file 2 [file e-68-o2784-Isup2.hkl]

# 
# h,k,l, Fc-squared, Fo-squared, sigma(Fo-squared) and status flag 
# 
data_I
_shelx_title ' MD-3 in P2(1)2(1)2(1)' 
_shelx_refln_list_code          4 
_shelx_F_calc_maximum       97.25 
_exptl_crystal_F_000       416.00 
_reflns_d_resolution_high  0.6992 
 
loop_ 
 _symmetry_equiv_pos_as_xyz 
 'x, y, z' 
 '-x+1/2, -y, z+1/2' 
 'x+1/2, -y+1/2, -z' 
 '-x, y+1/2, -z+1/2' 
 
_cell_length_a     6.3441 
_cell_length_b    11.1354 
_cell_length_c    13.7754 
_cell_angle_alpha  90.000 
_cell_angle_beta   90.000 
_cell_angle_gamma  90.000 
 
_shelx_F_squared_multiplier     1.000 
 
loop_ 
 _refln_index_h 
 _refln_index_k 
 _refln_index_l 
 _refln_F_squared_calc 
 _refln_F_squared_meas 
 _refln_F_squared_sigma 
 _refln_observed_status 
   2   0   0       44.63       63.52      0.99 o 
   4   0   0      281.03      327.01      3.50 o 
   6   0   0      692.95      669.42      6.76 o 
   8   0   0        2.38        6.37      4.21 o 
   1   1   0        1.48       -0.39      0.37 o 
   2   1   0      327.21      355.14      2.23 o 
   3   1   0      372.50      412.72      2.93 o 
   4   1   0      665.57      687.63      4.46 o 
   5   1   0       30.18       27.53      0.85 o 
   6   1   0       85.12       82.52      1.62 o 
   7   1   0       89.65       85.67      1.99 o 
   8   1   0       87.62       91.53      2.90 o 
   9   1   0       78.56       83.96      4.35 o 
   0   2   0     4195.96     3969.70     26.24 o 
   1   2   0      668.98      638.33      4.54 o 
   2   2   0      791.50      803.43      6.33 o 
   3   2   0     1742.66     1961.97     12.78 o 
   4   2   0        3.01        2.34      0.74 o 
   5   2   0      112.68      110.50      1.82 o 
   6   2   0      994.84      929.15      8.15 o 
   7   2   0        3.59        4.35      1.26 o 
   8   2   0        0.20        2.00      1.77 o 
   9   2   0        3.12       -1.65      6.11 o 
   1   3   0      757.67      735.38      5.17 o 
   2   3   0        0.51        0.63      0.54 o 
   3   3   0        0.31        0.34      0.67 o 
   4   3   0       80.21       85.02      1.42 o 
   5   3   0      393.75      367.33      3.74 o 
   6   3   0       36.30       44.10      1.58 o 
   7   3   0        0.00        1.42      1.49 o 
   8   3   0        2.53        2.14      1.71 o 
   0   4   0     1906.09     2107.08     14.51 o 
   1   4   0      275.51      287.47      2.72 o 
   2   4   0       15.51       18.90      0.80 o 
   3   4   0      473.76      511.58      3.91 o 
   4   4   0        9.86        9.60      1.06 o 
   5   4   0      140.62      134.60      2.21 o 
   6   4   0      670.83      612.01      6.25 o 
   7   4   0        0.52        2.26      1.45 o 
   8   4   0       34.02       40.60      2.09 o 
   1   5   0        0.11        1.77      0.59 o 
   2   5   0      377.97      409.66      3.12 o 
   3   5   0       49.79       62.98      1.29 o 
   4   5   0        5.08        3.42      0.89 o 
   5   5   0       25.31       19.33      1.53 o 
   6   5   0      250.61      245.31      4.53 o 
   7   5   0        0.22       -1.59      3.31 o 
   8   5   0        0.01        0.92      2.06 o 
   0   6   0     2567.24     2959.52     21.37 o 
   1   6   0      233.17      228.62      2.06 o 
   2   6   0        2.92        8.90      0.56 o 
   3   6   0      418.02      413.27      3.82 o 
   4   6   0        2.10        1.76      1.19 o 
   5   6   0        1.89       -1.19      1.37 o 
   6   6   0        0.01        1.07      1.67 o 
   7   6   0        5.36        9.83      1.75 o 
   8   6   0       20.31       17.46      2.41 o 
   1   7   0      449.34      463.12      3.01 o 
   2   7   0       31.04       25.74      0.78 o 
   3   7   0      258.83      245.69      2.43 o 
   4   7   0      128.80      107.58      2.35 o 
   5   7   0       66.88       61.70      1.74 o 
   6   7   0      215.00      207.97      3.66 o 
   7   7   0       24.30       23.82      2.07 o 
   8   7   0        3.30        6.37      2.78 o 
   0   8   0       56.40       49.17      1.47 o 
   1   8   0        3.91        5.20      0.71 o 
   2   8   0       16.15       15.52      0.88 o 
   3   8   0     1000.30      940.56      7.01 o 
   4   8   0        3.10        2.36      1.14 o 
   5   8   0      101.95       92.18      2.30 o 
   6   8   0      105.98       90.63      2.72 o 
   7   8   0        7.39        6.00      2.00 o 
   1   9   0      149.52      134.16      1.76 o 
   2   9   0      360.25      324.68      2.71 o 
   3   9   0      187.73      192.64      2.46 o 
   4   9   0      168.22      167.21      2.62 o 
   5   9   0        3.97        4.22      1.27 o 
   6   9   0       60.19       59.32      2.48 o 
   7   9   0       21.48       16.35      2.57 o 
   0  10   0     1542.73     1389.79     13.11 o 
   1  10   0       64.52       59.15      1.32 o 
   2  10   0        0.00       -0.96      0.99 o 
   3  10   0      195.12      191.78      2.92 o 
   4  10   0      344.28      340.43      3.90 o 
   5  10   0        5.91        4.93      1.51 o 
   6  10   0       27.77       31.81      2.93 o 
   7  10   0        0.01       -3.23      2.37 o 
   1  11   0        0.45       -1.95      1.28 o 
   2  11   0        0.35        1.41      1.42 o 
   3  11   0       81.34       73.09      2.09 o 
   4  11   0      109.75       95.15      2.60 o 
   5  11   0       16.64       23.21      1.98 o 
   6  11   0        7.31        7.12      1.92 o 
   0  12   0       70.00       81.69      2.75 o 
   1  12   0        2.32        2.97      1.43 o 
   2  12   0       37.09       30.76      1.40 o 
   3  12   0        3.78        3.38      1.60 o 
   4  12   0       20.91       21.79      2.20 o 
   5  12   0        0.99        2.07      1.87 o 
   1  13   0        8.95        8.78      1.73 o 
   2  13   0        0.01        1.03      1.86 o 
   3  13   0       20.83       21.90      1.87 o 
   4  13   0       14.61       15.74      2.27 o 
   5  13   0        3.38        2.76      1.92 o 
   0  14   0        7.19        6.26      2.55 o 
   1  14   0        2.81        4.27      2.51 o 
   2  14   0       12.54       13.02      1.80 o 
   3  14   0       53.84       49.48      2.72 o 
   4  14   0      100.44      108.42      3.55 o 
   1  15   0      138.10      137.71      3.28 o 
   2  15   0        1.30       -0.23      1.86 o 
   3  15   0       30.54       37.34      4.61 o 
   1   0   1      357.25      346.48      2.04 o 
   2   0   1     1395.32     1445.48      8.81 o 
   3   0   1      608.37      663.37      3.75 o 
   4   0   1      208.52      216.72      1.83 o 
   5   0   1       12.39       12.69      0.75 o 
   6   0   1       22.21       20.57      0.81 o 
   7   0   1       15.65       17.61      3.23 o 
   8   0   1       29.58       31.29      2.60 o 
   9   0   1       37.43       48.89      2.94 o 
  -9   1   1       46.31       55.06      3.36 o 
  -8   1   1       52.80       55.78      2.44 o 
  -7   1   1       25.99       23.05      1.93 o 
  -6   1   1      351.64      352.18      3.47 o 
  -5   1   1      215.75      210.13      2.05 o 
  -4   1   1        9.34        9.08      0.59 o 
  -3   1   1      581.84      604.33      4.41 o 
  -2   1   1       54.99       52.99      1.00 o 
  -1   1   1      696.55      677.45      4.40 o 
   0   1   1      344.79      300.81      1.42 o 
   1   1   1      696.73      677.56      3.76 o 
   2   1   1       54.96       53.91      0.80 o 
   3   1   1      581.90      605.23      3.72 o 
   4   1   1        9.35        9.39      0.61 o 
   5   1   1      215.32      211.92      1.73 o 
   6   1   1      351.86      352.59      3.56 o 
   7   1   1       25.96       23.81      1.37 o 
   8   1   1       52.76       57.19      2.66 o 
   9   1   1       46.29       50.49      3.88 o 
  -8   2   1       37.58       35.05      2.52 o 
  -7   2   1       16.02       15.90      1.51 o 
  -6   2   1      237.47      228.02      2.96 o 
  -5   2   1      252.47      259.97      2.52 o 
  -4   2   1       75.54       80.52      1.48 o 
  -3   2   1       28.61       35.33      0.82 o 
  -2   2   1     1462.52     1413.30     10.93 o 
  -1   2   1       94.17      104.10      1.06 o 
   0   2   1     4082.17     4130.80     18.52 o 
   1   2   1       94.07      104.74      1.15 o 
   2   2   1     1461.80     1416.70     10.91 o 
   3   2   1       28.56       34.55      0.74 o 
   4   2   1       75.50       77.28      1.44 o 
   5   2   1      252.36      258.41      2.83 o 
   6   2   1      237.37      232.05      3.07 o 
   7   2   1       16.02       16.66      1.44 o 
   8   2   1       37.56       34.22      2.02 o 
  -8   3   1        9.91        8.93      1.78 o 
  -7   3   1      162.77      147.40      2.74 o 
  -6   3   1       34.66       29.73      1.25 o 
  -5   3   1       52.45       48.72      1.44 o 
  -4   3   1      152.10      154.58      2.00 o 
  -3   3   1      360.17      409.93      3.04 o 
  -2   3   1       37.94       32.57      0.94 o 
  -1   3   1      354.01      311.07      2.01 o 
   0   3   1     2853.00     2988.89     14.17 o 
   1   3   1      354.34      309.16      2.30 o 
   2   3   1       37.96       32.98      0.91 o 
   3   3   1      359.73      407.77      3.22 o 
   4   3   1      151.99      152.25      1.75 o 
   5   3   1       52.46       48.20      1.64 o 
   6   3   1       34.65       30.81      1.33 o 
   7   3   1      162.71      147.19      2.96 o 
   8   3   1        9.91        9.32      1.84 o 
  -8   4   1       13.31       14.87      1.73 o 
  -7   4   1      124.78      120.51      2.82 o 
  -6   4   1      160.57      143.93      2.51 o 
  -5   4   1       32.43       34.47      1.29 o 
  -4   4   1       81.59       78.38      1.40 o 
  -3   4   1       86.19      100.22      1.42 o 
  -2   4   1       38.77       43.11      0.98 o 
  -1   4   1      567.78      638.79      4.05 o 
   0   4   1      965.45     1018.38      5.20 o 
   1   4   1      567.93      638.14      4.06 o 
   2   4   1       38.85       42.35      0.90 o 
   3   4   1       86.07       98.91      1.62 o 
   4   4   1       81.67       78.10      1.79 o 
   5   4   1       32.42       33.30      1.35 o 
   6   4   1      160.70      140.31      2.71 o 
   7   4   1      124.61      124.72      2.57 o 
   8   4   1       13.30       12.34      1.87 o 
  -8   5   1       19.85       23.05      1.98 o 
  -7   5   1       11.77        7.78      1.82 o 
  -6   5   1       75.58       70.53      2.16 o 
  -5   5   1       45.88       47.19      1.57 o 
  -4   5   1       43.50       40.60      1.32 o 
  -3   5   1      512.70      522.92      3.89 o 
  -2   5   1      177.21      198.67      1.64 o 
  -1   5   1       77.62       82.31      1.07 o 
   0   5   1       25.00       20.48      0.53 o 
   1   5   1       77.61       82.31      1.28 o 
   2   5   1      177.23      193.40      2.27 o 
   3   5   1      512.82      515.03      4.08 o 
   4   5   1       43.49       41.99      1.35 o 
   5   5   1       45.90       46.44      1.76 o 
   6   5   1       75.57       67.76      2.15 o 
   7   5   1       11.75        9.86      1.97 o 
   8   5   1       19.86       20.80      2.60 o 
  -8   6   1       50.16       57.05      3.49 o 
  -7   6   1       24.27       27.45      2.40 o 
  -6   6   1       79.44       74.94      2.32 o 
  -5   6   1       12.49        7.87      1.65 o 
  -4   6   1       67.26       65.54      1.61 o 
  -3   6   1       88.93       88.47      1.58 o 
  -2   6   1       55.46       68.27      0.98 o 
  -1   6   1       12.27       18.29      0.64 o 
   0   6   1       94.41      109.06      1.16 o 
   1   6   1       12.32       17.20      0.64 o 
   2   6   1       55.48       67.43      1.02 o 
   3   6   1       88.90       90.74      1.77 o 
   4   6   1       67.48       67.61      1.78 o 
   5   6   1       12.45        9.15      1.52 o 
   6   6   1       79.32       74.73      2.45 o 
   7   6   1       24.28       27.42      2.01 o 
   8   6   1       50.08       55.24      2.83 o 
  -8   7   1       38.11       36.60      3.41 o 
  -7   7   1       13.05       17.28      2.04 o 
  -6   7   1        2.26        4.78      1.92 o 
  -5   7   1       40.67       41.60      1.61 o 
  -4   7   1      348.80      341.17      3.83 o 
  -3   7   1      465.63      478.92      3.71 o 
  -2   7   1      126.23      126.50      1.35 o 
  -1   7   1      111.47      119.40      1.36 o 
   0   7   1     1050.77     1089.24      6.64 o 
   1   7   1      111.34      120.38      1.35 o 
   2   7   1      126.33      125.80      1.49 o 
   3   7   1      465.70      476.41      3.94 o 
   4   7   1      348.63      337.65      3.82 o 
   5   7   1       40.53       37.18      1.53 o 
   6   7   1        2.26        1.78      1.76 o 
   7   7   1       13.06       14.20      1.99 o 
   8   7   1       38.07       42.18      2.87 o 
  -7   8   1       30.73       31.31      2.30 o 
  -6   8   1       13.59       14.07      1.93 o 
  -5   8   1       53.68       51.46      1.91 o 
  -4   8   1      233.71      215.62      2.81 o 
  -3   8   1      233.20      221.14      2.34 o 
  -2   8   1      142.75      141.02      1.64 o 
  -1   8   1        6.81        8.77      0.83 o 
   0   8   1      298.63      318.08      2.47 o 
   1   8   1        6.76       10.30      0.80 o 
   2   8   1      142.97      143.56      1.76 o 
   3   8   1      233.21      221.79      2.55 o 
   4   8   1      233.89      218.52      3.11 o 
   5   8   1       53.66       51.29      2.02 o 
   6   8   1       13.57       14.29      2.24 o 
   7   8   1       30.77       30.49      2.36 o 
  -7   9   1       34.01       27.93      3.00 o 
  -6   9   1      209.70      219.04      4.18 o 
  -5   9   1       38.31       41.07      1.64 o 
  -4   9   1       31.51       28.40      1.50 o 
  -3   9   1      271.70      262.41      2.69 o 
  -2   9   1       89.04       85.06      1.54 o 
  -1   9   1      188.97      177.95      2.13 o 
   0   9   1      210.43      167.03      1.89 o 
   1   9   1      189.07      183.99      2.07 o 
   2   9   1       89.14       88.51      1.54 o 
   3   9   1      271.64      259.86      2.68 o 
   4   9   1       31.56       25.80      1.60 o 
   5   9   1       38.37       39.13      1.70 o 
   6   9   1      209.59      225.71      4.17 o 
   7   9   1       34.00       33.51      2.66 o 
  -7  10   1       11.10       15.26      3.10 o 
  -6  10   1       13.09       12.55      1.93 o 
  -5  10   1       43.12       44.70      1.77 o 
  -4  10   1       26.54       24.24      1.58 o 
  -3  10   1      537.42      505.63      4.74 o 
  -2  10   1      105.64      102.39      1.85 o 
  -1  10   1      105.83       94.68      1.66 o 
   0  10   1        2.58       -0.29      1.15 o 
   1  10   1      105.88       97.75      1.72 o 
   2  10   1      105.60       98.69      1.92 o 
   3  10   1      537.30      510.59      4.19 o 
   4  10   1       26.48       21.13      1.63 o 
   5  10   1       43.12       44.59      1.83 o 
   6  10   1       13.10       10.00      2.27 o 
   7  10   1       11.08        7.60      2.82 o 
  -6  11   1       53.28       53.73      2.62 o 
  -5  11   1       17.38       20.75      1.84 o 
  -4  11   1       68.60       70.56      2.16 o 
  -3  11   1      237.22      233.32      3.48 o 
  -2  11   1       51.90       46.75      1.48 o 
  -1  11   1        6.33        7.01      1.19 o 
   0  11   1      316.46      298.56      3.25 o 
   1  11   1        6.34        5.76      1.15 o 
   2  11   1       51.90       48.22      1.39 o 
   3  11   1      237.30      236.33      3.17 o 
   4  11   1       68.53       73.06      2.29 o 
   5  11   1       17.36       19.38      1.92 o 
   6  11   1       53.35       51.58      3.41 o 
  -5  12   1       97.63      100.27      3.20 o 
  -4  12   1        0.80        0.30      1.80 o 
  -3  12   1      141.75      140.27      2.88 o 
  -2  12   1      144.68      142.90      2.34 o 
  -1  12   1        3.45        5.96      1.37 o 
   0  12   1      135.56      118.99      2.34 o 
   1  12   1        3.44        4.08      1.46 o 
   2  12   1      144.64      140.76      2.33 o 
   3  12   1      141.90      135.11      2.22 o 
   4  12   1        0.82        3.82      1.78 o 
   5  12   1       97.71      105.00      2.69 o 
  -5  13   1       13.64       14.29      2.28 o 
  -4  13   1       15.26       10.85      1.90 o 
  -3  13   1       55.71       56.30      2.13 o 
  -2  13   1       17.48       19.03      1.74 o 
  -1  13   1       51.40       50.17      2.04 o 
   0  13   1      174.33      161.05      2.74 o 
   1  13   1       51.48       52.15      1.98 o 
   2  13   1       17.49       19.13      1.74 o 
   3  13   1       55.75       57.11      1.75 o 
   4  13   1       15.26       15.30      2.02 o 
   5  13   1       13.68       10.58      2.08 o 
  -4  14   1       20.46       16.02      3.04 o 
  -3  14   1       58.38       61.34      3.04 o 
  -2  14   1        6.04        4.78      1.78 o 
  -1  14   1       10.62       11.84      1.81 o 
   0  14   1        6.23        1.74      1.65 o 
   1  14   1       10.63       12.72      1.90 o 
   2  14   1        5.99        5.73      1.98 o 
   3  14   1       58.39       64.17      2.89 o 
   4  14   1       20.45       20.28      2.59 o 
  -2  15   1        4.46        2.53      2.01 o 
  -1  15   1        1.40        1.06      2.24 o 
   0  15   1      144.36      146.19      3.00 o 
   1  15   1        1.38        1.19      2.06 o 
   2  15   1        4.50        8.94      2.02 o 
   3  15   1        9.82       -6.50      6.11 o 
   0   0   2     3127.28     3060.07     19.63 o 
   1   0   2       40.64       33.22      0.51 o 
   2   0   2      973.64     1038.90      5.80 o 
   3   0   2      328.72      333.40      2.01 o 
   4   0   2      382.02      360.00      2.42 o 
   5   0   2       70.47       65.00      1.20 o 
   6   0   2      396.59      374.15      2.93 o 
   7   0   2        4.83        4.90      1.10 o 
   8   0   2       53.93       54.01      2.33 o 
   9   0   2        6.62        8.84      3.27 o 
  -9   1   2        2.37       -2.74      3.05 o 
  -8   1   2       13.17       12.93      1.67 o 
  -7   1   2      252.82      247.57      3.31 o 
  -6   1   2      143.47      130.05      2.13 o 
  -5   1   2        3.67        4.65      0.82 o 
  -4   1   2     1029.51     1122.21      7.00 o 
  -3   1   2      191.35      226.00      1.67 o 
  -2   1   2      628.97      685.16      3.66 o 
  -1   1   2     7313.19     7389.56     41.24 o 
   0   1   2     1995.65     1991.07      8.49 o 
   1   1   2     7312.48     7435.60     37.19 o 
   2   1   2      628.74      688.29      4.07 o 
   3   1   2      191.28      228.01      1.75 o 
   4   1   2     1030.48     1118.97      7.07 o 
   5   1   2        3.68        3.86      0.62 o 
   6   1   2      143.64      133.74      2.20 o 
   7   1   2      252.61      246.23      3.01 o 
   8   1   2       13.20       13.85      1.98 o 
   9   1   2        2.38       -1.35      3.06 o 
  -8   2   2       44.41       42.08      1.98 o 
  -7   2   2        5.22        6.20      1.79 o 
  -6   2   2      137.91      134.41      2.22 o 
  -5   2   2      549.31      579.09      4.13 o 
  -4   2   2      235.84      238.19      2.12 o 
  -3   2   2       88.44       95.47      1.49 o 
  -2   2   2      443.00      477.28      3.47 o 
  -1   2   2       65.63       62.20      0.89 o 
   0   2   2       29.48       27.90      0.45 o 
   1   2   2       65.49       62.20      0.95 o 
   2   2   2      442.68      474.34      3.58 o 
   3   2   2       88.33       96.21      1.12 o 
   4   2   2      235.98      241.85      2.44 o 
   5   2   2      549.10      561.71      4.54 o 
   6   2   2      138.02      132.29      2.52 o 
   7   2   2        5.20        2.20      1.37 o 
   8   2   2       44.32       42.98      1.93 o 
  -8   3   2       14.51       13.88      1.99 o 
  -7   3   2      306.38      286.82      3.83 o 
  -6   3   2      225.61      219.72      2.83 o 
  -5   3   2       93.11       82.20      1.81 o 
  -4   3   2      222.68      252.70      2.66 o 
  -3   3   2      873.59      917.09      6.74 o 
  -2   3   2      273.74      283.28      2.85 o 
  -1   3   2     1703.18     1733.79      9.28 o 
   0   3   2      927.26      902.04      4.52 o 
   1   3   2     1703.58     1756.14      9.87 o 
   2   3   2      273.38      281.62      2.09 o 
   3   3   2      873.63      918.21      6.17 o 
   4   3   2      222.90      256.77      2.43 o 
   5   3   2       93.17       81.81      1.68 o 
   6   3   2      225.77      210.24      2.55 o 
   7   3   2      306.49      291.10      4.10 o 
   8   3   2       14.53       17.57      1.94 o 
  -8   4   2       16.01       21.87      3.69 o 
  -7   4   2       12.41       12.91      1.75 o 
  -6   4   2       58.63       61.13      1.64 o 
  -5   4   2       25.56       20.50      1.48 o 
  -4   4   2      161.37      151.23      2.22 o 
  -3   4   2        7.22       11.10      0.83 o 
  -2   4   2      366.38      384.34      2.66 o 
  -1   4   2      150.98      159.56      1.36 o 
   0   4   2       14.59       24.56      0.55 o 
   1   4   2      150.99      158.63      1.41 o 
   2   4   2      366.58      387.23      2.84 o 
   3   4   2        7.21       10.17      0.58 o 
   4   4   2      161.37      149.78      2.25 o 
   5   4   2       25.61       19.55      1.33 o 
   6   4   2       58.81       57.10      1.76 o 
   7   4   2       12.42       10.64      2.30 o 
   8   4   2       16.01       16.40      1.89 o 
  -8   5   2       11.11       13.50      2.15 o 
  -7   5   2      108.62      110.90      4.48 o 
  -6   5   2      276.49      263.34      4.43 o 
  -5   5   2       22.02       24.12      1.43 o 
  -4   5   2      112.53      114.55      1.98 o 
  -3   5   2      267.35      262.42      2.45 o 
  -2   5   2      586.01      594.98      3.66 o 
  -1   5   2      997.48     1114.63      6.68 o 
   0   5   2      648.10      709.46      3.88 o 
   1   5   2      997.44     1110.30      6.31 o 
   2   5   2      585.83      596.35      5.21 o 
   3   5   2      267.51      262.32      2.51 o 
   4   5   2      112.70      114.04      2.36 o 
   5   5   2       22.07       26.21      1.64 o 
   6   5   2      276.33      262.65      3.67 o 
   7   5   2      108.70      107.65      2.78 o 
   8   5   2       11.09       12.28      2.43 o 
  -8   6   2        4.71        6.98      2.81 o 
  -7   6   2        1.50        0.70      1.57 o 
  -6   6   2       72.53       65.62      2.24 o 
  -5   6   2       75.36       67.94      1.88 o 
  -4   6   2       54.00       51.37      1.50 o 
  -3   6   2        6.14        5.57      0.66 o 
  -2   6   2      297.70      292.45      2.23 o 
  -1   6   2       21.10       18.49      0.66 o 
   0   6   2        4.72        3.13      0.56 o 
   1   6   2       21.09       17.58      0.66 o 
   2   6   2      297.33      291.41      2.18 o 
   3   6   2        6.14        5.62      0.89 o 
   4   6   2       54.04       51.30      1.58 o 
   5   6   2       75.42       63.82      1.86 o 
   6   6   2       72.35       64.91      2.25 o 
   7   6   2        1.50        0.83      1.95 o 
   8   6   2        4.72       13.60      2.36 o 
  -8   7   2       11.50       14.24      2.98 o 
  -7   7   2       20.16       13.03      2.27 o 
  -6   7   2       21.42       21.51      1.43 o 
  -5   7   2      114.90      108.84      1.99 o 
  -4   7   2      381.17      362.36      3.65 o 
  -3   7   2      508.38      499.33      3.72 o 
  -2   7   2       19.54       21.34      0.77 o 
  -1   7   2      540.49      588.41      3.78 o 
   0   7   2      469.09      488.93      3.25 o 
   1   7   2      540.31      586.36      3.47 o 
   2   7   2       19.45       19.53      0.75 o 
   3   7   2      508.17      488.12      3.78 o 
   4   7   2      381.32      361.35      3.99 o 
   5   7   2      114.94      112.96      2.58 o 
   6   7   2       21.45       20.10      2.03 o 
   7   7   2       20.18       18.32      1.91 o 
   8   7   2       11.49       12.45      2.66 o 
  -7   8   2       12.50       13.68      2.44 o 
  -6   8   2       41.88       41.12      1.88 o 
  -5   8   2      537.20      536.42      4.83 o 
  -4   8   2       44.18       44.34      1.70 o 
  -3   8   2       44.58       37.18      1.16 o 
  -2   8   2       88.31       90.18      1.46 o 
  -1   8   2      132.95      129.61      1.62 o 
   0   8   2       13.87       18.53      0.83 o 
   1   8   2      132.67      132.39      1.55 o 
   2   8   2       88.31       88.73      1.64 o 
   3   8   2       44.63       36.35      1.14 o 
   4   8   2       44.18       40.25      1.53 o 
   5   8   2      537.37      532.12      5.75 o 
   6   8   2       41.91       39.23      2.22 o 
   7   8   2       12.48       13.65      2.03 o 
  -7   9   2       14.46       20.40      3.04 o 
  -6   9   2       36.54       35.74      1.92 o 
  -5   9   2       19.81       18.03      1.57 o 
  -4   9   2      323.52      311.60      3.50 o 
  -3   9   2      321.69      302.78      2.89 o 
  -2   9   2      656.00      622.53      4.43 o 
  -1   9   2      189.82      166.67      2.74 o 
   0   9   2       26.30       34.96      1.03 o 
   1   9   2      189.93      166.79      1.95 o 
   2   9   2      655.74      616.59      4.31 o 
   3   9   2      321.81      298.33      2.71 o 
   4   9   2      323.40      318.46      3.76 o 
   5   9   2       19.82       15.99      1.82 o 
   6   9   2       36.55       35.26      2.53 o 
   7   9   2       14.52       19.67      2.38 o 
  -6  10   2       64.82       66.07      2.54 o 
  -5  10   2        5.67        5.15      1.46 o 
  -4  10   2       23.96       25.45      1.63 o 
  -3  10   2       39.15       37.71      1.53 o 
  -2  10   2      488.98      463.95      3.74 o 
  -1  10   2      156.39      152.80      2.08 o 
   0  10   2      373.68      347.30      3.39 o 
   1  10   2      156.24      151.19      2.01 o 
   2  10   2      489.01      461.25      3.74 o 
   3  10   2       39.15       37.11      1.80 o 
   4  10   2       23.96       23.41      1.64 o 
   5  10   2        5.70        3.78      1.54 o 
   6  10   2       64.79       70.64      3.24 o 
   7  10   2       13.41        4.95      7.27 o 
  -6  11   2       32.08       32.97      2.61 o 
  -5  11   2        5.07        5.98      1.90 o 
  -4  11   2       57.92       50.97      2.00 o 
  -3  11   2       27.91       30.83      1.64 o 
  -2  11   2       26.12       24.74      1.38 o 
  -1  11   2      118.66      104.22      2.03 o 
   0  11   2       31.05       31.70      1.54 o 
   1  11   2      118.84       98.74      2.05 o 
   2  11   2       26.07       27.33      1.38 o 
   3  11   2       27.98       32.72      1.32 o 
   4  11   2       58.01       52.16      2.02 o 
   5  11   2        5.10        2.77      1.70 o 
   6  11   2       31.96       35.94      3.08 o 
  -5  12   2       36.87       37.32      2.27 o 
  -4  12   2       33.24       31.86      2.15 o 
  -3  12   2        1.79        2.19      1.57 o 
  -2  12   2       20.54       21.71      1.41 o 
  -1  12   2       33.07       31.67      1.55 o 
   0  12   2      144.88      145.58      2.52 o 
   1  12   2       33.03       30.39      1.73 o 
   2  12   2       20.52       21.86      1.41 o 
   3  12   2        1.79        2.87      1.31 o 
   4  12   2       33.22       35.96      2.00 o 
   5  12   2       36.87       38.56      2.08 o 
  -5  13   2        6.80        7.98      2.20 o 
  -4  13   2       28.60       33.58      2.42 o 
  -3  13   2       40.53       36.46      2.03 o 
  -2  13   2        1.77        1.55      1.64 o 
  -1  13   2      115.70      113.41      3.15 o 
   0  13   2       14.56       13.20      2.01 o 
   1  13   2      115.73      108.86      2.62 o 
   2  13   2        1.76        1.18      1.62 o 
   3  13   2       40.52       37.88      1.70 o 
   4  13   2       28.56       33.28      2.43 o 
   5  13   2        6.79        9.08      2.27 o 
  -4  14   2       60.10       68.04      2.87 o 
  -3  14   2       26.42       24.02      3.71 o 
  -2  14   2       61.68       64.94      2.18 o 
  -1  14   2        1.87       -0.31      1.75 o 
   0  14   2       80.67       76.87      2.14 o 
   1  14   2        1.85       -0.91      1.70 o 
   2  14   2       61.57       63.70      2.23 o 
   3  14   2       26.41       23.48      1.96 o 
   4  14   2       60.10       61.41      2.85 o 
  -2  15   2       15.77       14.71      2.23 o 
  -1  15   2       56.75       58.26      2.47 o 
   0  15   2        7.89       15.84      1.87 o 
   1  15   2       56.74       61.49      3.24 o 
   2  15   2       15.71       21.77      2.26 o 
   1   0   3     9456.96     9282.76     44.92 o 
   2   0   3     1676.77     1786.08     10.08 o 
   3   0   3      152.34      165.95      1.35 o 
   4   0   3      163.02      138.30      1.34 o 
   5   0   3      628.85      606.17      4.51 o 
   6   0   3        2.65        1.17      0.80 o 
   7   0   3      163.53      163.36      2.66 o 
   8   0   3      106.91      104.66      3.11 o 
  -8   1   3       11.81       16.56      1.79 o 
  -7   1   3        1.35        2.66      1.48 o 
  -6   1   3      181.55      179.21      2.42 o 
  -5   1   3       22.12       22.34      0.99 o 
  -4   1   3      208.87      230.94      1.70 o 
  -3   1   3       23.11       19.07      0.52 o 
  -2   1   3       63.99       66.14      0.86 o 
  -1   1   3     5951.48     6054.14     34.62 o 
   0   1   3      116.96       93.22      0.87 o 
   1   1   3     5951.68     6071.66     27.87 o 
   2   1   3       63.90       67.40      0.97 o 
   3   1   3       23.11       18.69      0.54 o 
   4   1   3      208.86      228.56      1.86 o 
   5   1   3       22.17       25.28      0.77 o 
   6   1   3      181.35      171.70      2.10 o 
   7   1   3        1.36        0.88      1.12 o 
   8   1   3       11.82       17.13      2.01 o 
  -8   2   3       17.49       17.37      1.78 o 
  -7   2   3      174.66      175.65      2.96 o 
  -6   2   3      224.57      210.03      2.68 o 
  -5   2   3      131.18      126.13      2.46 o 
  -4   2   3        0.45        1.18      0.57 o 
  -3   2   3      365.51      417.09      2.80 o 
  -2   2   3     1296.44     1365.71      8.25 o 
  -1   2   3     3017.63     3046.01     17.47 o 
   0   2   3     1615.22     1594.00      7.53 o 
   1   2   3     3018.52     3048.97     15.78 o 
   2   2   3     1296.98     1363.34      9.84 o 
   3   2   3      365.29      422.14      2.62 o 
   4   2   3        0.44        0.13      0.72 o 
   5   2   3      131.14      123.52      1.56 o 
   6   2   3      224.81      212.90      2.86 o 
   7   2   3      174.71      175.76      2.84 o 
   8   2   3       17.51       16.19      2.50 o 
  -8   3   3       27.22       30.56      2.24 o 
  -7   3   3       13.64       13.37      2.38 o 
  -6   3   3        8.72        7.86      1.21 o 
  -5   3   3      246.09      230.20      2.77 o 
  -4   3   3       97.71       99.90      1.31 o 
  -3   3   3      214.51      231.36      2.10 o 
  -2   3   3      314.58      330.94      2.25 o 
  -1   3   3      904.17      887.56      5.02 o 
   0   3   3        6.30        8.09      0.49 o 
   1   3   3      904.08      892.67      4.90 o 
   2   3   3      314.32      335.95      2.56 o 
   3   3   3      214.40      230.27      1.89 o 
   4   3   3       97.76       99.98      1.51 o 
   5   3   3      246.26      231.33      2.54 o 
   6   3   3        8.69        7.45      1.27 o 
   7   3   3       13.66       15.56      1.58 o 
   8   3   3       27.19       28.24      2.06 o 
  -8   4   3       18.63       21.10      2.16 o 
  -7   4   3      232.69      227.89      4.10 o 
  -6   4   3      149.06      140.51      2.39 o 
  -5   4   3        8.94        6.19      1.12 o 
  -4   4   3       74.70       71.64      1.36 o 
  -3   4   3        6.47        7.11      0.57 o 
  -2   4   3      493.48      560.38      3.57 o 
  -1   4   3      757.34      805.61      5.52 o 
   0   4   3      342.20      350.99      2.07 o 
   1   4   3      757.04      815.01      4.48 o 
   2   4   3      493.25      560.77      3.77 o 
   3   4   3        6.44        7.17      0.63 o 
   4   4   3       74.82       76.23      2.01 o 
   5   4   3        8.94        7.07      1.03 o 
   6   4   3      149.08      132.99      2.76 o 
   7   4   3      232.57      233.89      3.57 o 
   8   4   3       18.60       17.73      1.93 o 
  -8   5   3       26.74       28.74      2.35 o 
  -7   5   3        5.93        3.09      1.90 o 
  -6   5   3        3.78        3.70      1.22 o 
  -5   5   3      281.88      257.91      2.96 o 
  -4   5   3      117.98      111.41      2.29 o 
  -3   5   3        8.68        7.22      0.64 o 
  -2   5   3       55.16       56.95      0.90 o 
  -1   5   3      102.79      106.36      1.17 o 
   0   5   3      406.36      464.11      2.69 o 
   1   5   3      102.85      108.16      1.13 o 
   2   5   3       55.15       58.98      0.88 o 
   3   5   3        8.74        9.01      0.78 o 
   4   5   3      118.01      108.86      2.13 o 
   5   5   3      281.87      264.66      3.93 o 
   6   5   3        3.78        3.35      1.45 o 
   7   5   3        5.91        3.48      1.97 o 
   8   5   3       26.73       31.71      3.95 o 
  -8   6   3       83.95       97.36      3.12 o 
  -7   6   3       23.10       22.37      1.94 o 
  -6   6   3       38.79       45.00      1.77 o 
  -5   6   3      186.02      163.55      2.23 o 
  -4   6   3      280.42      276.23      2.98 o 
  -3   6   3      173.82      170.08      1.81 o 
  -2   6   3       66.27       72.79      1.07 o 
  -1   6   3       29.78       37.89      0.78 o 
   0   6   3      622.42      626.06      3.77 o 
   1   6   3       29.73       36.45      0.73 o 
   2   6   3       66.22       72.13      1.09 o 
   3   6   3      173.51      166.37      2.10 o 
   4   6   3      280.16      267.38      3.47 o 
   5   6   3      186.12      159.23      3.08 o 
   6   6   3       38.74       44.12      1.98 o 
   7   6   3       23.15       19.36      2.17 o 
   8   6   3       84.08       95.41      3.34 o 
  -8   7   3       11.29       12.20      3.09 o 
  -7   7   3        5.68        6.61      2.00 o 
  -6   7   3       17.27       19.67      1.56 o 
  -5   7   3       13.97       14.21      1.24 o 
  -4   7   3       38.38       36.17      1.55 o 
  -3   7   3        0.95        1.41      0.90 o 
  -2   7   3       69.73       68.32      1.13 o 
  -1   7   3      261.48      278.12      2.26 o 
   0   7   3      174.45      157.74      1.39 o 
   1   7   3      261.36      280.02      2.07 o 
   2   7   3       69.76       67.37      1.22 o 
   3   7   3        0.95        2.73      0.74 o 
   4   7   3       38.29       34.51      1.71 o 
   5   7   3       13.97       15.22      1.75 o 
   6   7   3       17.28       20.27      2.07 o 
   7   7   3        5.66        8.38      1.89 o 
   8   7   3       11.32        9.96      2.46 o 
  -7   8   3      141.04      149.90      3.57 o 
  -6   8   3       24.53       22.95      2.25 o 
  -5   8   3       11.14       12.08      1.35 o 
  -4   8   3      334.27      320.45      3.46 o 
  -3   8   3       35.36       34.36      1.59 o 
  -2   8   3      869.79      856.67      5.67 o 
  -1   8   3       30.99       36.36      1.12 o 
   0   8   3        0.07       -0.23      0.71 o 
   1   8   3       30.91       39.18      0.99 o 
   2   8   3      870.00      852.12      5.74 o 
   3   8   3       35.25       32.58      1.16 o 
   4   8   3      334.40      324.98      3.70 o 
   5   8   3       11.11       10.30      1.88 o 
   6   8   3       24.47       24.79      2.37 o 
   7   8   3      141.15      154.09      3.64 o 
  -7   9   3       56.79       54.44      2.64 o 
  -6   9   3       39.36       39.36      2.25 o 
  -5   9   3      122.01      113.29      2.37 o 
  -4   9   3       85.00       85.00      1.98 o 
  -3   9   3      130.20      136.25      2.15 o 
  -2   9   3       46.23       45.04      1.16 o 
  -1   9   3      395.74      361.70      3.06 o 
   0   9   3      241.85      221.11      2.19 o 
   1   9   3      395.49      363.17      3.15 o 
   2   9   3       46.29       42.09      1.13 o 
   3   9   3      130.14      135.63      1.97 o 
   4   9   3       84.94       85.55      2.79 o 
   5   9   3      122.01      112.48      2.31 o 
   6   9   3       39.43       36.29      2.65 o 
   7   9   3       56.79       55.88      2.62 o 
  -6  10   3        0.53       -0.61      1.96 o 
  -5  10   3       38.48       40.98      1.93 o 
  -4  10   3       96.70       95.79      2.67 o 
  -3  10   3      164.28      158.06      2.56 o 
  -2  10   3       29.31       34.14      1.22 o 
  -1  10   3      275.18      256.90      2.66 o 
   0  10   3        0.34        0.43      1.24 o 
   1  10   3      275.31      247.38      2.50 o 
   2  10   3       29.32       30.07      1.31 o 
   3  10   3      164.32      154.96      2.32 o 
   4  10   3       96.67       96.74      2.37 o 
   5  10   3       38.45       45.00      1.88 o 
   6  10   3        0.53        2.05      2.24 o 
  -6  11   3       24.80       25.94      3.19 o 
  -5  11   3       18.13       17.31      1.96 o 
  -4  11   3       49.72       47.32      2.16 o 
  -3  11   3       86.15       81.68      1.95 o 
  -2  11   3       14.40       13.24      1.45 o 
  -1  11   3       65.33       62.23      1.57 o 
   0  11   3        0.22        0.64      1.37 o 
   1  11   3       65.52       63.77      1.75 o 
   2  11   3       14.37       10.46      1.26 o 
   3  11   3       86.17       81.83      1.70 o 
   4  11   3       49.73       54.89      2.21 o 
   5  11   3       18.14       18.17      1.89 o 
   6  11   3       24.79       27.48      2.71 o 
  -5  12   3       11.28       14.21      2.13 o 
  -4  12   3       62.11       61.22      2.41 o 
  -3  12   3        3.49        4.59      1.58 o 
  -2  12   3      196.83      194.30      2.73 o 
  -1  12   3       58.27       53.60      1.85 o 
   0  12   3       13.50       18.51      1.61 o 
   1  12   3       58.39       52.64      1.89 o 
   2  12   3      197.01      197.19      2.70 o 
   3  12   3        3.50        3.60      1.42 o 
   4  12   3       61.94       59.92      2.31 o 
   5  12   3       11.27       12.45      1.88 o 
  -5  13   3       13.26        7.98      2.40 o 
  -4  13   3       33.21       37.39      2.77 o 
  -3  13   3       27.85       31.64      2.30 o 
  -2  13   3       16.40       18.55      2.63 o 
  -1  13   3       51.52       48.89      1.82 o 
   0  13   3        2.45       -1.08      1.52 o 
   1  13   3       51.57       51.05      1.99 o 
   2  13   3       16.40       12.85      1.69 o 
   3  13   3       27.80       33.16      1.90 o 
   4  13   3       33.28       34.71      2.04 o 
   5  13   3       13.25       10.07      2.21 o 
  -4  14   3       17.59       20.15      2.88 o 
  -3  14   3       47.11       40.07      3.34 o 
  -2  14   3       55.52       58.79      2.56 o 
  -1  14   3       22.48       21.95      1.93 o 
   0  14   3       15.71       15.14      1.69 o 
   1  14   3       22.52       19.50      2.02 o 
   2  14   3       55.70       59.36      2.23 o 
   3  14   3       47.15       42.21      2.42 o 
   4  14   3       17.55       16.03      2.73 o 
  -2  15   3       15.09       13.04      2.16 o 
  -1  15   3        8.17       11.59      2.20 o 
   0  15   3       15.10       10.64      1.85 o 
   1  15   3        8.19        8.01      2.03 o 
   2  15   3       15.07       13.80      2.20 o 
   0   0   4     7849.96     8125.85     63.49 o 
   1   0   4     1306.66     1300.86      6.75 o 
   2   0   4       68.62       81.24      0.96 o 
   3   0   4       10.35       14.69      0.64 o 
   4   0   4        2.86        6.85      0.63 o 
   5   0   4      372.59      346.81      2.82 o 
   6   0   4       11.42       13.65      0.92 o 
   7   0   4        0.95        1.15      1.33 o 
   8   0   4       67.90       69.53      2.64 o 
  -8   1   4       84.74       81.36      2.63 o 
  -7   1   4       44.35       45.63      2.01 o 
  -6   1   4       54.23       48.88      1.91 o 
  -5   1   4      534.40      512.24      4.37 o 
  -4   1   4      646.42      680.90      4.46 o 
  -3   1   4       34.03       33.36      0.71 o 
  -2   1   4        9.17       16.64      0.60 o 
  -1   1   4     2872.20     2915.97     15.70 o 
   0   1   4      826.64      838.82      4.53 o 
   1   1   4     2872.56     2904.76     14.55 o 
   2   1   4        9.17       17.19      0.46 o 
   3   1   4       34.04       33.77      0.72 o 
   4   1   4      646.43      673.37      4.78 o 
   5   1   4      534.32      514.76      3.71 o 
   6   1   4       54.15       48.87      1.25 o 
   7   1   4       44.20       46.02      1.82 o 
   8   1   4       84.71       89.25      3.10 o 
  -8   2   4      120.25      121.92      3.24 o 
  -7   2   4       37.27       33.17      1.85 o 
  -6   2   4       65.05       62.89      1.62 o 
  -5   2   4      593.59      580.79      4.76 o 
  -4   2   4      137.70      138.00      1.55 o 
  -3   2   4      358.11      389.72      2.56 o 
  -2   2   4      587.22      656.82      4.19 o 
  -1   2   4     2717.43     2800.77     16.60 o 
   0   2   4     2418.23     2335.05     12.42 o 
   1   2   4     2717.61     2795.21     13.12 o 
   2   2   4      586.97      664.16      3.68 o 
   3   2   4      357.81      390.99      2.66 o 
   4   2   4      137.84      136.67      1.93 o 
   5   2   4      593.75      574.79      4.21 o 
   6   2   4       64.85       64.46      1.79 o 
   7   2   4       37.24       34.65      1.63 o 
   8   2   4      120.16      115.75      2.96 o 
  -8   3   4        6.30        6.37      2.07 o 
  -7   3   4       12.65       14.93      1.71 o 
  -6   3   4       21.73       21.10      1.42 o 
  -5   3   4       23.90       24.73      1.26 o 
  -4   3   4       25.68       28.27      0.97 o 
  -3   3   4       66.08       66.10      1.22 o 
  -2   3   4      322.05      341.59      2.34 o 
  -1   3   4      450.88      497.60      3.10 o 
   0   3   4      778.32      831.80      4.88 o 
   1   3   4      451.36      499.52      2.91 o 
   2   3   4      321.72      335.11      2.14 o 
   3   3   4       66.06       63.70      0.95 o 
   4   3   4       25.66       27.23      0.91 o 
   5   3   4       23.91       25.36      1.44 o 
   6   3   4       21.71       23.96      1.34 o 
   7   3   4       12.63       15.37      1.68 o 
   8   3   4        6.26        9.97      1.97 o 
  -8   4   4      110.82      109.88      3.35 o 
  -7   4   4       89.38       83.34      2.55 o 
  -6   4   4        0.78        0.12      1.33 o 
  -5   4   4      106.26       91.97      2.20 o 
  -4   4   4       17.04       16.71      0.90 o 
  -3   4   4      177.32      178.03      1.99 o 
  -2   4   4      300.89      338.26      2.40 o 
  -1   4   4        3.77        3.59      0.57 o 
   0   4   4      156.09      159.03      1.25 o 
   1   4   4        3.82        3.46      0.49 o 
   2   4   4      300.45      336.76      2.26 o 
   3   4   4      177.35      179.38      1.87 o 
   4   4   4       17.06       16.88      0.80 o 
   5   4   4      106.09       94.55      2.11 o 
   6   4   4        0.79        0.97      1.49 o 
   7   4   4       89.25       84.83      2.33 o 
   8   4   4      110.68      106.72      3.25 o 
  -8   5   4       11.46       16.06      2.38 o 
  -7   5   4       11.69        8.01      2.18 o 
  -6   5   4       50.15       47.76      1.80 o 
  -5   5   4      128.18      107.88      2.12 o 
  -4   5   4      128.10      124.45      1.75 o 
  -3   5   4      101.04       93.01      1.44 o 
  -2   5   4      204.36      220.55      1.81 o 
  -1   5   4      324.39      371.65      2.55 o 
   0   5   4       63.69       63.05      0.92 o 
   1   5   4      324.28      371.94      2.27 o 
   2   5   4      204.32      225.93      1.83 o 
   3   5   4      101.05       90.90      1.42 o 
   4   5   4      128.24      123.21      2.90 o 
   5   5   4      128.38      110.98      2.16 o 
   6   5   4       50.23       46.04      2.03 o 
   7   5   4       11.71        9.15      2.08 o 
   8   5   4       11.46       16.14      2.78 o 
  -8   6   4       73.20       75.24      3.26 o 
  -7   6   4       17.98       19.23      1.99 o 
  -6   6   4       64.04       66.17      2.25 o 
  -5   6   4        1.54        3.04      1.09 o 
  -4   6   4      327.19      330.43      3.17 o 
  -3   6   4       36.14       34.97      0.98 o 
  -2   6   4      134.96      154.66      1.56 o 
  -1   6   4      386.32      381.22      3.21 o 
   0   6   4      285.39      334.05      2.26 o 
   1   6   4      385.96      385.94      2.41 o 
   2   6   4      134.75      155.58      1.66 o 
   3   6   4       36.20       36.61      0.96 o 
   4   6   4      327.55      326.94      3.74 o 
   5   6   4        1.54        0.28      1.93 o 
   6   6   4       64.10       61.49      2.30 o 
   7   6   4       17.93       15.03      2.31 o 
   8   6   4       73.16       79.59      3.87 o 
  -7   7   4        4.27        6.17      1.96 o 
  -6   7   4      111.58      110.68      3.04 o 
  -5   7   4       67.66       56.76      1.62 o 
  -4   7   4      125.63      119.84      2.23 o 
  -3   7   4      304.79      301.06      2.73 o 
  -2   7   4      163.80      162.90      1.87 o 
  -1   7   4      133.15      149.81      1.79 o 
   0   7   4      115.76      116.43      1.38 o 
   1   7   4      133.33      150.39      1.39 o 
   2   7   4      163.39      168.18      1.79 o 
   3   7   4      305.22      299.24      2.55 o 
   4   7   4      125.71      120.11      2.44 o 
   5   7   4       67.61       56.50      2.15 o 
   6   7   4      111.45      110.80      2.83 o 
   7   7   4        4.28        3.64      2.14 o 
  -7   8   4        1.45        2.61      1.98 o 
  -6   8   4       16.74       14.63      2.50 o 
  -5   8   4      219.11      222.88      2.94 o 
  -4   8   4      245.33      235.08      3.05 o 
  -3   8   4      128.21      121.59      1.91 o 
  -2   8   4      407.57      381.75      2.85 o 
  -1   8   4       71.03       61.71      1.20 o 
   0   8   4       30.68       31.34      0.94 o 
   1   8   4       71.05       64.58      1.25 o 
   2   8   4      407.28      383.77      3.08 o 
   3   8   4      128.31      118.89      1.83 o 
   4   8   4      245.21      230.33      2.98 o 
   5   8   4      219.01      222.82      3.21 o 
   6   8   4       16.71       21.08      2.06 o 
   7   8   4        1.44        2.20      2.00 o 
  -7   9   4       22.91       22.59      2.34 o 
  -6   9   4       21.58       24.08      2.24 o 
  -5   9   4       31.79       30.79      1.78 o 
  -4   9   4       86.65       84.20      2.72 o 
  -3   9   4        4.97        4.81      1.15 o 
  -2   9   4      402.05      395.24      3.31 o 
  -1   9   4      276.95      245.58      2.46 o 
   0   9   4       40.29       39.47      1.24 o 
   1   9   4      276.86      241.35      2.41 o 
   2   9   4      401.93      392.23      3.45 o 
   3   9   4        5.00        3.78      1.05 o 
   4   9   4       86.57       85.79      2.09 o 
   5   9   4       31.78       33.26      1.69 o 
   6   9   4       21.51       23.39      2.07 o 
   7   9   4       22.89       28.15      3.17 o 
  -6  10   4       68.70       70.91      2.72 o 
  -5  10   4        6.04        6.81      1.70 o 
  -4  10   4       31.96       34.55      1.89 o 
  -3  10   4       35.38       34.34      1.60 o 
  -2  10   4      162.66      161.64      2.31 o 
  -1  10   4      180.74      153.13      2.10 o 
   0  10   4      408.00      369.39      3.59 o 
   1  10   4      180.80      152.08      2.02 o 
   2  10   4      162.61      159.35      2.27 o 
   3  10   4       35.31       36.67      1.32 o 
   4  10   4       32.02       33.71      1.72 o 
   5  10   4        6.03        7.13      1.58 o 
   6  10   4       68.67       78.59      4.30 o 
  -6  11   4        0.01        6.15      3.46 o 
  -5  11   4      127.45      133.88      3.12 o 
  -4  11   4       14.54       18.82      1.92 o 
  -3  11   4       20.16       22.35      1.83 o 
  -2  11   4       73.66       78.01      2.14 o 
  -1  11   4       12.57       15.26      1.24 o 
   0  11   4       16.34       16.95      1.65 o 
   1  11   4       12.60       14.72      1.55 o 
   2  11   4       73.67       78.78      1.80 o 
   3  11   4       20.17       23.44      1.56 o 
   4  11   4       14.55       16.36      1.72 o 
   5  11   4      127.35      131.38      3.23 o 
   6  11   4        0.01        1.51      2.36 o 
  -5  12   4      117.39      134.92      3.37 o 
  -4  12   4      329.96      328.00      7.35 o 
  -3  12   4      108.15      105.68      2.60 o 
  -2  12   4       10.81        5.41      1.54 o 
  -1  12   4       34.82       29.39      1.63 o 
   0  12   4       13.27       15.70      1.74 o 
   1  12   4       34.81       31.11      1.77 o 
   2  12   4       10.86        9.77      1.62 o 
   3  12   4      108.16      107.12      2.34 o 
   4  12   4      330.30      336.12      4.56 o 
   5  12   4      117.41      137.20      3.50 o 
  -4  13   4       65.91       62.72      2.60 o 
  -3  13   4        5.60       10.63      2.71 o 
  -2  13   4        7.44        6.93      1.73 o 
  -1  13   4       62.05       67.89      2.07 o 
   0  13   4        2.78        4.26      1.67 o 
   1  13   4       62.08       66.64      2.19 o 
   2  13   4        7.45        9.33      1.88 o 
   3  13   4        5.58        5.25      1.75 o 
   4  13   4       65.89       63.91      2.46 o 
  -3  14   4        3.23        0.02      2.92 o 
  -2  14   4       23.50       28.55      2.04 o 
  -1  14   4       34.19       35.48      2.14 o 
   0  14   4        7.95        8.61      1.81 o 
   1  14   4       34.26       37.93      2.12 o 
   2  14   4       23.51       27.98      1.95 o 
   3  14   4        3.24        3.48      2.01 o 
  -2  15   4       13.41       13.91      2.19 o 
  -1  15   4       72.22       74.48      3.24 o 
   0  15   4       30.72       42.95      2.45 o 
   1  15   4       72.17       71.82      3.27 o 
   2  15   4       13.39       16.81      2.47 o 
   1   0   5      620.76      605.18      3.63 o 
   2   0   5     4374.45     4627.16     25.58 o 
   3   0   5     1492.37     1608.00      8.98 o 
   4   0   5        1.74        0.59      0.71 o 
   5   0   5      136.84      143.11      1.86 o 
   6   0   5       31.64       26.69      1.39 o 
   7   0   5        7.71       10.58      1.59 o 
   8   0   5        0.82       -2.54      1.95 o 
  -8   1   5       72.12       67.27      2.23 o 
  -7   1   5       47.35       45.86      2.06 o 
  -6   1   5      126.33      125.48      3.77 o 
  -5   1   5      778.67      734.09      6.10 o 
  -4   1   5       52.53       53.01      1.04 o 
  -3   1   5       60.39       71.47      1.12 o 
  -2   1   5     1037.55     1113.37      6.44 o 
  -1   1   5      874.46      898.30      4.80 o 
   0   1   5      178.51      188.58      1.45 o 
   1   1   5      874.73      906.36      5.09 o 
   2   1   5     1037.66     1112.56      5.78 o 
   3   1   5       60.50       69.66      1.04 o 
   4   1   5       52.54       52.76      1.14 o 
   5   1   5      778.77      740.55      5.25 o 
   6   1   5      126.40      124.39      1.95 o 
   7   1   5       47.38       42.84      1.28 o 
   8   1   5       72.04       73.59      2.92 o 
  -8   2   5       16.46       16.94      2.19 o 
  -7   2   5       34.22       30.36      1.93 o 
  -6   2   5       10.76       11.65      1.32 o 
  -5   2   5       47.24       52.27      1.41 o 
  -4   2   5      101.85       97.69      1.30 o 
  -3   2   5       98.13      114.41      1.31 o 
  -2   2   5      341.03      329.32      2.33 o 
  -1   2   5      121.50      123.43      1.39 o 
   0   2   5     1121.54     1165.06      6.93 o 
   1   2   5      121.36      125.24      1.11 o 
   2   2   5      341.12      331.94      1.91 o 
   3   2   5       98.02      112.33      1.17 o 
   4   2   5      101.97       96.78      1.36 o 
   5   2   5       47.28       52.95      1.25 o 
   6   2   5       10.77       11.81      1.03 o 
   7   2   5       34.27       31.84      1.99 o 
   8   2   5       16.44       18.60      2.92 o 
  -8   3   5       30.31       30.13      2.39 o 
  -7   3   5       28.53       27.32      1.89 o 
  -6   3   5       26.90       25.19      1.61 o 
  -5   3   5      220.22      197.21      2.77 o 
  -4   3   5      153.49      146.23      1.95 o 
  -3   3   5      480.68      484.62      3.22 o 
  -2   3   5       61.96       67.24      1.05 o 
  -1   3   5      732.43      809.76      4.65 o 
   0   3   5        3.85        3.67      0.67 o 
   1   3   5      732.40      801.17      4.39 o 
   2   3   5       61.92       66.54      0.95 o 
   3   3   5      480.93      485.17      2.79 o 
   4   3   5      153.55      144.68      1.59 o 
   5   3   5      220.59      194.38      2.21 o 
   6   3   5       26.95       26.12      1.72 o 
   7   3   5       28.60       29.58      1.94 o 
   8   3   5       30.36       31.08      2.13 o 
  -8   4   5        7.80        8.50      2.52 o 
  -7   4   5       22.60       25.60      2.02 o 
  -6   4   5       60.65       63.55      1.92 o 
  -5   4   5       30.25       31.49      1.43 o 
  -4   4   5       54.92       54.87      1.38 o 
  -3   4   5       77.83       72.07      1.20 o 
  -2   4   5      237.60      264.36      1.88 o 
  -1   4   5       17.87       21.50      0.68 o 
   0   4   5      672.02      747.57      4.26 o 
   1   4   5       17.91       20.51      0.65 o 
   2   4   5      237.77      263.55      1.96 o 
   3   4   5       77.86       72.05      1.16 o 
   4   4   5       54.91       52.12      1.23 o 
   5   4   5       30.19       27.46      1.41 o 
   6   4   5       60.65       65.36      1.97 o 
   7   4   5       22.59       25.37      2.33 o 
   8   4   5        7.78        6.74      1.99 o 
  -8   5   5       13.00       10.15      2.21 o 
  -7   5   5       45.46       42.54      2.62 o 
  -6   5   5       13.44       16.07      1.79 o 
  -5   5   5      481.13      441.05      5.09 o 
  -4   5   5      366.49      356.39      3.36 o 
  -3   5   5      185.63      181.91      1.95 o 
  -2   5   5      170.62      159.06      1.66 o 
  -1   5   5      381.35      425.02      2.87 o 
   0   5   5      161.99      163.72      1.34 o 
   1   5   5      381.10      425.29      2.69 o 
   2   5   5      170.64      161.93      1.55 o 
   3   5   5      185.35      180.35      1.82 o 
   4   5   5      366.47      359.37      3.17 o 
   5   5   5      481.05      442.04      4.44 o 
   6   5   5       13.45       13.40      1.77 o 
   7   5   5       45.54       43.28      1.97 o 
   8   5   5       12.99       11.69      2.90 o 
  -8   6   5       54.91       62.35      3.19 o 
  -7   6   5       28.02       28.71      2.22 o 
  -6   6   5        7.37        6.14      1.79 o 
  -5   6   5       27.89       25.01      1.43 o 
  -4   6   5      148.64      138.61      2.27 o 
  -3   6   5      103.22      103.57      2.02 o 
  -2   6   5      187.37      185.02      1.71 o 
  -1   6   5       68.66       63.33      1.15 o 
   0   6   5        0.59        0.48      0.56 o 
   1   6   5       68.60       60.80      1.02 o 
   2   6   5      187.24      186.97      1.75 o 
   3   6   5      103.16      106.11      1.46 o 
   4   6   5      148.77      136.01      1.77 o 
   5   6   5       27.84       25.05      1.71 o 
   6   6   5        7.37        8.22      1.75 o 
   7   6   5       27.91       30.16      2.32 o 
   8   6   5       54.91       57.99      3.03 o 
  -7   7   5      146.42      144.60      3.52 o 
  -6   7   5       18.08       21.80      2.01 o 
  -5   7   5      164.09      137.43      2.77 o 
  -4   7   5       70.28       64.04      1.70 o 
  -3   7   5      239.83      229.02      2.42 o 
  -2   7   5      189.08      166.79      1.74 o 
  -1   7   5      157.15      173.07      1.79 o 
   0   7   5       20.25       20.03      0.78 o 
   1   7   5      156.89      171.58      1.68 o 
   2   7   5      189.24      163.25      1.87 o 
   3   7   5      240.03      232.38      2.20 o 
   4   7   5       70.28       62.24      1.36 o 
   5   7   5      164.30      139.03      3.14 o 
   6   7   5       18.04       22.56      2.28 o 
   7   7   5      146.39      146.14      3.68 o 
  -7   8   5       57.37       58.85      4.76 o 
  -6   8   5       82.56       86.48      2.61 o 
  -5   8   5        9.09        9.14      1.60 o 
  -4   8   5       11.07        7.78      1.55 o 
  -3   8   5      172.04      179.71      2.23 o 
  -2   8   5       73.52       74.60      1.37 o 
  -1   8   5       82.87       73.34      1.47 o 
   0   8   5      345.69      328.40      2.66 o 
   1   8   5       82.98       71.03      1.37 o 
   2   8   5       73.39       73.06      1.43 o 
   3   8   5      171.94      174.67      1.99 o 
   4   8   5       11.06       10.14      1.22 o 
   5   8   5        9.09        9.78      1.51 o 
   6   8   5       82.66       83.34      2.55 o 
   7   8   5       57.33       55.65      2.70 o 
  -7   9   5       33.81       34.30      3.10 o 
  -6   9   5      116.19      114.00      3.10 o 
  -5   9   5       62.24       54.72      2.14 o 
  -4   9   5       93.45       98.61      2.55 o 
  -3   9   5       16.94       14.29      1.39 o 
  -2   9   5      315.03      286.83      2.65 o 
  -1   9   5      461.90      468.39      3.82 o 
   0   9   5       85.43       75.04      1.53 o 
   1   9   5      461.91      462.27      3.68 o 
   2   9   5      315.25      285.64      2.87 o 
   3   9   5       16.98       16.83      1.23 o 
   4   9   5       93.43      101.22      2.20 o 
   5   9   5       62.41       61.02      1.96 o 
   6   9   5      116.33      121.91      3.28 o 
   7   9   5       33.75       36.54      2.92 o 
  -6  10   5       31.65       33.80      3.27 o 
  -5  10   5       25.65       29.10      2.02 o 
  -4  10   5        5.25        5.88      1.89 o 
  -3  10   5      156.87      144.32      2.80 o 
  -2  10   5      602.42      579.25      4.65 o 
  -1  10   5       48.85       52.09      1.38 o 
   0  10   5       82.09       69.89      1.66 o 
   1  10   5       48.79       52.00      1.46 o 
   2  10   5      602.55      566.73      4.64 o 
   3  10   5      156.80      144.24      2.65 o 
   4  10   5        5.27        4.29      1.51 o 
   5  10   5       25.67       31.05      2.13 o 
   6  10   5       31.71       35.23      3.42 o 
  -6  11   5       33.41       29.69      2.84 o 
  -5  11   5       30.22       40.28      2.38 o 
  -4  11   5       41.49       42.64      2.33 o 
  -3  11   5      110.67      107.21      2.68 o 
  -2  11   5      183.58      173.55      2.83 o 
  -1  11   5      244.67      238.74      2.77 o 
   0  11   5       37.42       33.62      1.64 o 
   1  11   5      244.72      237.93      3.24 o 
   2  11   5      183.64      176.49      2.57 o 
   3  11   5      110.65      110.57      2.29 o 
   4  11   5       41.41       45.01      2.47 o 
   5  11   5       30.20       41.25      2.35 o 
   6  11   5       33.41       29.65      2.39 o 
  -5  12   5        9.20       11.36      2.35 o 
  -4  12   5       60.30       60.24      2.50 o 
  -3  12   5       11.84       13.84      1.98 o 
  -2  12   5       34.13       38.65      1.81 o 
  -1  12   5       57.75       56.69      2.00 o 
   0  12   5        0.00       -2.11      1.46 o 
   1  12   5       57.71       61.28      2.25 o 
   2  12   5       34.15       37.59      1.81 o 
   3  12   5       11.85       10.48      1.54 o 
   4  12   5       60.33       65.52      2.28 o 
   5  12   5        9.24        6.74      1.93 o 
  -4  13   5        2.82       -1.71      2.12 o 
  -3  13   5       12.78       17.74      2.38 o 
  -2  13   5       31.26       30.73      2.17 o 
  -1  13   5       14.29       13.53      1.85 o 
   0  13   5       21.81       24.10      1.90 o 
   1  13   5       14.28       12.52      1.85 o 
   2  13   5       31.38       33.79      1.95 o 
   3  13   5       12.79       10.83      2.43 o 
   4  13   5        2.81       -0.70      1.91 o 
  -3  14   5       28.52       36.68      3.29 o 
  -2  14   5       18.94       20.63      2.20 o 
  -1  14   5       27.42       25.48      2.22 o 
   0  14   5      107.16      113.88      2.89 o 
   1  14   5       27.38       30.24      2.21 o 
   2  14   5       18.92       17.05      1.99 o 
   3  14   5       28.52       33.06      2.89 o 
  -2  15   5       57.19       53.85      7.71 o 
  -1  15   5       35.73       37.47      2.58 o 
   0  15   5        8.02       18.99      2.36 o 
   1  15   5       35.71       36.43      2.76 o 
   2  15   5       57.19       68.76      8.73 o 
   0   0   6       12.39       18.70      0.83 o 
   1   0   6       10.74       12.81      0.65 o 
   2   0   6      289.63      302.77      2.02 o 
   3   0   6      653.98      722.03      4.59 o 
   4   0   6      931.32      912.87      6.67 o 
   5   0   6      146.12      155.31      2.08 o 
   6   0   6       17.37       14.20      1.12 o 
   7   0   6       19.88       20.92      1.76 o 
   8   0   6       71.72       69.40      2.46 o 
  -8   1   6        8.25        8.68      1.84 o 
  -7   1   6      140.59      132.50      3.83 o 
  -6   1   6        5.22        3.80      1.36 o 
  -5   1   6       35.29       38.97      1.18 o 
  -4   1   6      162.28      162.35      2.07 o 
  -3   1   6      221.52      214.10      1.98 o 
  -2   1   6      751.36      751.89      4.76 o 
  -1   1   6      259.54      262.25      1.70 o 
   0   1   6        1.09        0.54      0.52 o 
   1   1   6      259.26      256.89      1.84 o 
   2   1   6      751.43      755.55      3.85 o 
   3   1   6      221.29      216.42      1.67 o 
   4   1   6      162.22      163.84      1.89 o 
   5   1   6       35.30       38.65      1.12 o 
   6   1   6        5.25        6.48      1.26 o 
   7   1   6      140.41      135.02      2.46 o 
   8   1   6        8.26        7.62      2.23 o 
  -8   2   6       63.95       58.39      2.62 o 
  -7   2   6       84.02       90.11      3.25 o 
  -6   2   6       46.36       46.79      1.58 o 
  -5   2   6      364.95      342.67      3.75 o 
  -4   2   6       92.80       84.15      1.54 o 
  -3   2   6       54.18       46.30      0.98 o 
  -2   2   6     1032.33     1111.37      6.93 o 
  -1   2   6      109.25      112.64      1.25 o 
   0   2   6      150.29      129.89      1.35 o 
   1   2   6      109.34      112.23      1.17 o 
   2   2   6     1032.61     1105.27      5.70 o 
   3   2   6       54.13       45.50      0.85 o 
   4   2   6       92.65       86.28      1.73 o 
   5   2   6      364.95      346.94      3.05 o 
   6   2   6       46.29       47.82      1.32 o 
   7   2   6       84.06       94.36      2.43 o 
   8   2   6       63.84       58.08      2.25 o 
  -8   3   6       50.92       56.98      2.36 o 
  -7   3   6       15.61       15.80      1.92 o 
  -6   3   6       46.00       41.58      1.88 o 
  -5   3   6       63.99       63.69      1.88 o 
  -4   3   6       79.46       76.80      1.55 o 
  -3   3   6      171.23      172.63      1.58 o 
  -2   3   6      429.75      443.43      3.23 o 
  -1   3   6      581.63      610.74      3.59 o 
   0   3   6        4.04        4.39      0.65 o 
   1   3   6      581.27      599.16      4.23 o 
   2   3   6      429.93      445.31      2.46 o 
   3   3   6      171.28      172.04      1.40 o 
   4   3   6       79.42       75.24      1.24 o 
   5   3   6       64.05       63.76      1.45 o 
   6   3   6       46.09       40.19      1.20 o 
   7   3   6       15.65       17.94      1.70 o 
   8   3   6       50.94       52.73      2.37 o 
  -8   4   6      121.79      121.28      3.74 o 
  -7   4   6       78.07       81.09      2.57 o 
  -6   4   6        2.07        2.59      1.47 o 
  -5   4   6        0.96       -0.06      1.44 o 
  -4   4   6      151.86      141.27      2.27 o 
  -3   4   6      135.71      138.35      2.14 o 
  -2   4   6      650.98      689.22      4.77 o 
  -1   4   6     1051.83     1072.65      5.84 o 
   0   4   6       18.30       17.99      0.57 o 
   1   4   6     1051.17     1082.37      5.79 o 
   2   4   6      650.52      696.03      3.89 o 
   3   4   6      135.62      142.05      1.54 o 
   4   4   6      151.88      139.98      1.70 o 
   5   4   6        0.95       -0.86      0.95 o 
   6   4   6        2.08        1.86      1.26 o 
   7   4   6       78.06       83.47      2.35 o 
   8   4   6      121.76      132.79      4.11 o 
  -8   5   6      174.80      180.41      4.74 o 
  -7   5   6       54.71       57.83      2.29 o 
  -6   5   6       32.08       34.31      2.01 o 
  -5   5   6       88.88       90.91      2.42 o 
  -4   5   6       64.97       57.25      1.61 o 
  -3   5   6       47.59       46.32      1.01 o 
  -2   5   6      128.36      135.40      1.58 o 
  -1   5   6      159.16      161.62      1.57 o 
   0   5   6        0.00        0.73      0.56 o 
   1   5   6      159.11      162.37      1.39 o 
   2   5   6      128.20      133.74      1.49 o 
   3   5   6       47.49       44.80      1.19 o 
   4   5   6       64.95       57.60      1.21 o 
   5   5   6       88.87       86.98      1.53 o 
   6   5   6       32.16       33.25      1.70 o 
   7   5   6       54.76       56.63      2.15 o 
   8   5   6      174.75      187.14      5.68 o 
  -7   6   6       70.06       77.91      2.74 o 
  -6   6   6       16.98       14.64      1.95 o 
  -5   6   6       69.80       73.51      2.09 o 
  -4   6   6      227.55      204.14      3.10 o 
  -3   6   6       26.79       24.74      0.94 o 
  -2   6   6      303.96      318.32      2.64 o 
  -1   6   6      328.73      306.03      2.30 o 
   0   6   6       98.70      103.42      1.28 o 
   1   6   6      329.13      305.49      2.44 o 
   2   6   6      303.92      323.63      2.63 o 
   3   6   6       26.82       24.94      0.98 o 
   4   6   6      227.43      208.22      2.36 o 
   5   6   6       69.72       70.71      1.89 o 
   6   6   6       16.94       15.83      1.48 o 
   7   6   6       70.05       72.49      2.75 o 
  -7   7   6        0.20        0.85      2.09 o 
  -6   7   6      115.34      126.24      3.10 o 
  -5   7   6       40.51       44.54      1.80 o 
  -4   7   6        7.13        9.26      1.38 o 
  -3   7   6      146.35      143.93      1.77 o 
  -2   7   6      422.68      420.43      3.18 o 
  -1   7   6      273.87      259.87      2.25 o 
   0   7   6       41.37       44.65      0.99 o 
   1   7   6      273.95      257.36      2.22 o 
   2   7   6      422.59      421.14      3.61 o 
   3   7   6      146.35      146.42      1.81 o 
   4   7   6        7.15       10.97      1.09 o 
   5   7   6       40.42       44.00      1.83 o 
   6   7   6      115.28      125.01      2.82 o 
   7   7   6        0.20       -1.92      2.13 o 
  -7   8   6       66.36       73.39      2.84 o 
  -6   8   6       33.11       37.12      2.26 o 
  -5   8   6      230.91      239.01      4.34 o 
  -4   8   6       95.07       81.68      2.27 o 
  -3   8   6       45.83       39.97      1.63 o 
  -2   8   6      142.31      145.68      1.79 o 
  -1   8   6      267.73      254.57      2.50 o 
   0   8   6       38.83       52.56      1.13 o 
   1   8   6      267.62      256.31      2.40 o 
   2   8   6      142.54      141.40      1.99 o 
   3   8   6       45.78       39.44      1.21 o 
   4   8   6       95.23       84.63      1.72 o 
   5   8   6      230.88      237.02      3.55 o 
   6   8   6       33.05       31.75      1.79 o 
   7   8   6       66.31       68.90      3.17 o 
  -6   9   6        0.62        1.82      2.00 o 
  -5   9   6        8.60        9.46      1.81 o 
  -4   9   6       20.34       21.08      1.81 o 
  -3   9   6      153.07      147.71      3.54 o 
  -2   9   6       42.19       40.26      1.38 o 
  -1   9   6       15.68       16.30      1.29 o 
   0   9   6       67.41       60.77      1.29 o 
   1   9   6       15.72       11.68      1.09 o 
   2   9   6       42.18       38.65      1.38 o 
   3   9   6      152.93      147.17      2.40 o 
   4   9   6       20.29       21.26      1.31 o 
   5   9   6        8.63       11.97      2.20 o 
   6   9   6        0.62        2.43      1.75 o 
  -6  10   6       11.52        6.96      3.13 o 
  -5  10   6       16.29       17.61      2.15 o 
  -4  10   6        0.83        1.02      1.98 o 
  -3  10   6       47.37       46.88      1.48 o 
  -2  10   6        1.71        2.27      1.26 o 
  -1  10   6      116.21      109.39      2.21 o 
   0  10   6        2.69       -0.25      1.25 o 
   1  10   6      116.17      109.19      2.38 o 
   2  10   6        1.72        1.03      1.21 o 
   3  10   6       47.30       47.62      1.65 o 
   4  10   6        0.82        2.33      1.15 o 
   5  10   6       16.20       17.31      1.97 o 
   6  10   6       11.53       10.78      2.07 o 
  -5  11   6        9.37       10.34      2.09 o 
  -4  11   6        2.48        3.84      2.04 o 
  -3  11   6       35.75       43.07      2.01 o 
  -2  11   6       47.02       42.36      1.70 o 
  -1  11   6       24.56       22.10      1.39 o 
   0  11   6        7.59        5.52      1.46 o 
   1  11   6       24.53       26.08      2.27 o 
   2  11   6       47.05       44.65      1.55 o 
   3  11   6       35.77       43.12      1.76 o 
   4  11   6        2.48        5.03      1.20 o 
   5  11   6        9.37        9.78      1.89 o 
  -5  12   6       96.43      106.60      4.23 o 
  -4  12   6       24.83       28.23      2.25 o 
  -3  12   6        7.12       12.16      2.00 o 
  -2  12   6        9.83       11.07      1.53 o 
  -1  12   6       92.88       87.71      2.32 o 
   0  12   6       82.48       78.80      2.21 o 
   1  12   6       92.92       90.54      2.36 o 
   2  12   6        9.80       10.10      1.65 o 
   3  12   6        7.12        9.55      1.81 o 
   4  12   6       24.77       21.65      2.00 o 
   5  12   6       96.42      101.92      3.24 o 
  -4  13   6        9.36        9.98      2.26 o 
  -3  13   6       19.64       22.52      2.36 o 
  -2  13   6       56.89       59.28      2.46 o 
  -1  13   6        0.33       -0.38      1.92 o 
   0  13   6       13.79       12.92      1.82 o 
   1  13   6        0.32       -0.81      1.88 o 
   2  13   6       56.97       54.87      2.14 o 
   3  13   6       19.70       17.57      2.16 o 
   4  13   6        9.37       12.10      2.19 o 
  -3  14   6       15.31       16.85      2.95 o 
  -2  14   6       65.18       68.78      4.62 o 
  -1  14   6        6.79        6.91      1.99 o 
   0  14   6       15.72       17.00      2.04 o 
   1  14   6        6.75        8.28      2.07 o 
   2  14   6       65.24       69.02      2.91 o 
   3  14   6       15.39       17.21      2.93 o 
  -1  15   6       51.36       57.17      2.84 o 
   0  15   6      101.63      129.70      4.09 o 
   1  15   6       51.34       57.42      3.21 o 
   1   0   7      388.65      443.56      2.68 o 
   2   0   7      900.94      909.97      5.28 o 
   3   0   7      256.38      287.60      2.36 o 
   4   0   7      833.93      780.04      6.13 o 
   5   0   7       32.55       32.97      1.23 o 
   6   0   7        3.45        1.71      1.13 o 
   7   0   7        0.00       -0.69      1.83 o 
   8   0   7       32.51       29.16      2.36 o 
  -8   1   7       32.87       34.83      2.09 o 
  -7   1   7       83.30       86.86      3.14 o 
  -6   1   7       80.52       84.85      2.09 o 
  -5   1   7       40.35       41.31      1.29 o 
  -4   1   7      206.26      205.62      2.82 o 
  -3   1   7      186.93      188.22      1.92 o 
  -2   1   7      709.86      728.09      4.01 o 
  -1   1   7      807.10      851.51      4.80 o 
   0   1   7        3.22        1.33      0.53 o 
   1   1   7      807.48      844.67      4.68 o 
   2   1   7      709.51      725.57      3.96 o 
   3   1   7      187.10      193.07      1.53 o 
   4   1   7      205.99      211.98      2.33 o 
   5   1   7       40.33       40.50      1.32 o 
   6   1   7       80.60       79.33      2.15 o 
   7   1   7       83.28       84.09      2.06 o 
   8   1   7       32.82       34.76      2.33 o 
  -8   2   7       48.93       55.44      3.04 o 
  -7   2   7      145.32      147.23      3.19 o 
  -6   2   7       33.36       37.48      1.74 o 
  -5   2   7       24.58       19.33      0.97 o 
  -4   2   7      177.53      168.18      2.06 o 
  -3   2   7      430.86      421.58      3.45 o 
  -2   2   7      525.08      560.34      3.70 o 
  -1   2   7      244.27      258.80      1.76 o 
   0   2   7      341.18      345.28      2.38 o 
   1   2   7      243.83      257.49      1.83 o 
   2   2   7      525.19      551.61      3.07 o 
   3   2   7      431.07      427.60      2.87 o 
   4   2   7      177.58      169.83      2.01 o 
   5   2   7       24.56       21.62      1.14 o 
   6   2   7       33.34       34.52      1.37 o 
   7   2   7      145.07      146.92      2.54 o 
   8   2   7       48.90       55.43      2.42 o 
  -8   3   7       10.33       11.45      2.08 o 
  -7   3   7       26.47       32.95      2.31 o 
  -6   3   7       22.31       21.98      1.79 o 
  -5   3   7      177.81      170.30      2.92 o 
  -4   3   7        0.90        1.78      0.82 o 
  -3   3   7      112.80      124.95      1.69 o 
  -2   3   7      123.61      126.71      1.49 o 
  -1   3   7      973.80     1007.53      5.83 o 
   0   3   7      518.86      521.37      3.20 o 
   1   3   7      974.15      995.64      5.95 o 
   2   3   7      123.54      128.12      1.23 o 
   3   3   7      112.98      122.83      1.32 o 
   4   3   7        0.90        0.61      0.89 o 
   5   3   7      178.12      167.55      2.36 o 
   6   3   7       22.35       21.49      1.23 o 
   7   3   7       26.43       30.84      1.91 o 
   8   3   7       10.35       14.97      2.07 o 
  -8   4   7       37.88       39.42      2.69 o 
  -7   4   7        3.56        1.60      1.87 o 
  -6   4   7        4.77        4.12      1.79 o 
  -5   4   7      171.47      160.81      3.02 o 
  -4   4   7      176.82      183.91      2.45 o 
  -3   4   7      167.16      161.55      2.00 o 
  -2   4   7      289.42      326.70      2.74 o 
  -1   4   7       39.98       47.16      0.87 o 
   0   4   7        0.05       -0.77      0.63 o 
   1   4   7       39.93       44.63      0.84 o 
   2   4   7      289.41      327.67      2.18 o 
   3   4   7      166.93      162.04      1.67 o 
   4   4   7      176.85      183.93      2.04 o 
   5   4   7      171.70      162.73      2.23 o 
   6   4   7        4.74        3.59      0.99 o 
   7   4   7        3.55        4.64      1.74 o 
   8   4   7       37.91       37.56      2.54 o 
  -7   5   7        1.55       -0.89      1.90 o 
  -6   5   7       20.92       19.69      2.11 o 
  -5   5   7        4.12        3.90      1.68 o 
  -4   5   7      114.99      110.42      2.16 o 
  -3   5   7       32.70       30.72      1.02 o 
  -2   5   7      110.16      115.15      1.69 o 
  -1   5   7      133.56      130.96      1.42 o 
   0   5   7       81.08       92.59      1.18 o 
   1   5   7      133.56      129.02      1.39 o 
   2   5   7      110.25      117.63      1.38 o 
   3   5   7       32.64       32.78      0.97 o 
   4   5   7      115.27      112.12      1.66 o 
   5   5   7        4.11        4.81      1.13 o 
   6   5   7       20.92       24.48      1.73 o 
   7   5   7        1.55        2.02      1.75 o 
  -7   6   7       83.35       81.41      2.65 o 
  -6   6   7       17.84       14.79      2.65 o 
  -5   6   7       25.36       25.84      1.64 o 
  -4   6   7      345.53      301.21      3.41 o 
  -3   6   7       76.84       69.61      1.38 o 
  -2   6   7       25.00       23.86      1.00 o 
  -1   6   7      311.81      327.91      2.47 o 
   0   6   7        9.02       11.50      0.71 o 
   1   6   7      311.47      329.96      2.54 o 
   2   6   7       24.95       26.12      1.03 o 
   3   6   7       76.88       71.97      1.40 o 
   4   6   7      345.47      305.70      2.94 o 
   5   6   7       25.42       26.91      1.87 o 
   6   6   7       17.83       15.98      2.33 o 
   7   6   7       83.38       90.99      2.58 o 
  -7   7   7       40.32       43.50      2.67 o 
  -6   7   7       86.23       87.28      2.63 o 
  -5   7   7       45.42       43.60      1.92 o 
  -4   7   7      179.43      173.73      2.75 o 
  -3   7   7      152.48      148.00      2.04 o 
  -2   7   7      106.78       99.74      1.63 o 
  -1   7   7      425.17      405.65      3.07 o 
   0   7   7       92.83       96.65      1.62 o 
   1   7   7      424.85      405.58      2.90 o 
   2   7   7      106.64      103.70      1.80 o 
   3   7   7      152.51      146.89      2.26 o 
   4   7   7      179.34      175.54      2.38 o 
   5   7   7       45.39       46.65      1.83 o 
   6   7   7       86.09       82.13      2.26 o 
   7   7   7       40.32       40.63      4.07 o 
  -7   8   7      188.96      200.75      4.26 o 
  -6   8   7       30.53       31.96      2.23 o 
  -5   8   7      107.86      106.28      2.62 o 
  -4   8   7        2.67        1.97      1.47 o 
  -3   8   7      172.21      167.84      2.13 o 
  -2   8   7      196.44      186.90      2.37 o 
  -1   8   7      232.69      220.36      2.39 o 
   0   8   7      389.78      384.41      2.99 o 
   1   8   7      232.65      221.41      2.27 o 
   2   8   7      196.63      193.57      2.38 o 
   3   8   7      172.21      170.98      2.35 o 
   4   8   7        2.68        0.12      1.26 o 
   5   8   7      108.06      109.61      2.74 o 
   6   8   7       30.55       30.44      2.98 o 
   7   8   7      189.06      194.05      4.88 o 
  -6   9   7       34.43       35.29      2.36 o 
  -5   9   7       63.11       61.05      2.25 o 
  -4   9   7        0.83       -0.65      1.56 o 
  -3   9   7       34.62       34.24      1.30 o 
  -2   9   7      142.39      134.25      2.16 o 
  -1   9   7      191.31      179.50      2.42 o 
   0   9   7      242.90      230.91      2.43 o 
   1   9   7      191.27      180.58      2.19 o 
   2   9   7      142.17      135.98      2.19 o 
   3   9   7       34.60       33.95      1.59 o 
   4   9   7        0.84        1.63      1.39 o 
   5   9   7       63.11       57.02      2.51 o 
   6   9   7       34.44       39.34      2.30 o 
  -6  10   7       19.92       21.78      2.91 o 
  -5  10   7      190.35      192.69      3.98 o 
  -4  10   7      153.24      155.84      3.51 o 
  -3  10   7       75.66       75.59      1.78 o 
  -2  10   7      105.17      101.41      2.02 o 
  -1  10   7      542.31      517.56      4.36 o 
   0  10   7       13.34       13.33      1.57 o 
   1  10   7      542.20      521.26      5.17 o 
   2  10   7      105.15       98.50      2.01 o 
   3  10   7       75.51       77.74      2.00 o 
   4  10   7      153.16      159.88      2.90 o 
   5  10   7      190.42      199.28      3.70 o 
   6  10   7       19.89       23.93      2.22 o 
  -5  11   7       31.30       39.86      2.53 o 
  -4  11   7       29.13       31.25      2.39 o 
  -3  11   7       18.77       19.67      1.34 o 
  -2  11   7       29.64       28.81      1.96 o 
  -1  11   7       16.31       19.95      1.44 o 
   0  11   7        2.73        4.04      1.51 o 
   1  11   7       16.24       16.39      1.81 o 
   2  11   7       29.68       28.93      1.54 o 
   3  11   7       18.81       19.86      1.61 o 
   4  11   7       29.12       29.87      1.74 o 
   5  11   7       31.31       40.83      2.70 o 
  -5  12   7       33.83       34.75      3.62 o 
  -4  12   7       98.98      103.39      3.24 o 
  -3  12   7       18.23       15.74      2.10 o 
  -2  12   7      155.56      158.13      2.83 o 
  -1  12   7       36.09       38.45      1.95 o 
   0  12   7        4.84        5.87      1.68 o 
   1  12   7       36.07       36.59      2.03 o 
   2  12   7      155.83      153.19      3.17 o 
   3  12   7       18.25       18.89      1.98 o 
   4  12   7       98.99       97.24      2.35 o 
   5  12   7       33.80       35.36      3.12 o 
  -4  13   7       25.46       25.85      3.08 o 
  -3  13   7       29.87       26.49      2.37 o 
  -2  13   7       77.81       76.44      2.87 o 
  -1  13   7      136.03      137.96      3.13 o 
   0  13   7        1.54        0.35      1.75 o 
   1  13   7      136.14      143.70      3.21 o 
   2  13   7       77.79       82.11      2.71 o 
   3  13   7       29.91       30.29      2.35 o 
   4  13   7       25.46       27.73      2.87 o 
  -2  14   7       75.48       76.16      2.91 o 
  -1  14   7       35.04       40.92      2.47 o 
   0  14   7       20.02       21.47      2.05 o 
   1  14   7       35.08       43.55      2.50 o 
   2  14   7       75.47       75.61      2.91 o 
   0   0   8        1.34        1.58      0.80 o 
   1   0   8     1475.63     1549.79      8.23 o 
   2   0   8      200.82      220.65      1.83 o 
   3   0   8      116.13      115.64      1.53 o 
   4   0   8       41.59       41.90      1.29 o 
   5   0   8       83.49       81.42      1.86 o 
   6   0   8        2.54        2.19      1.30 o 
   7   0   8       53.20       50.26      2.06 o 
   8   0   8       36.02       38.57      1.98 o 
  -8   1   8       24.27       20.82      2.22 o 
  -7   1   8        3.76        3.92      1.81 o 
  -6   1   8        2.91        1.71      1.08 o 
  -5   1   8      177.22      167.90      2.34 o 
  -4   1   8      345.70      309.12      2.80 o 
  -3   1   8      165.50      167.60      1.78 o 
  -2   1   8      724.99      746.41      4.24 o 
  -1   1   8      270.62      291.38      2.02 o 
   0   1   8        1.86        1.36      0.58 o 
   1   1   8      270.52      290.23      2.02 o 
   2   1   8      725.43      737.62      4.41 o 
   3   1   8      165.48      167.41      1.78 o 
   4   1   8      345.55      310.40      3.07 o 
   5   1   8      177.20      162.91      2.35 o 
   6   1   8        2.91        0.39      1.34 o 
   7   1   8        3.76        2.54      1.40 o 
   8   1   8       24.31       24.06      1.87 o 
  -8   2   8       16.00       13.56      2.23 o 
  -7   2   8        0.96       -1.38      1.77 o 
  -6   2   8       22.56       21.02      1.69 o 
  -5   2   8       16.18       16.20      1.14 o 
  -4   2   8      315.89      318.01      2.87 o 
  -3   2   8      102.39      101.55      1.67 o 
  -2   2   8      216.30      232.93      2.16 o 
  -1   2   8      137.13      145.08      1.31 o 
   0   2   8        0.83        2.58      0.69 o 
   1   2   8      137.13      143.66      1.41 o 
   2   2   8      216.16      230.14      1.88 o 
   3   2   8      102.49       99.12      1.45 o 
   4   2   8      316.20      321.59      3.15 o 
   5   2   8       16.17       18.47      1.24 o 
   6   2   8       22.61       24.14      1.44 o 
   7   2   8        0.97       -0.06      1.70 o 
   8   2   8       16.00       13.48      1.99 o 
  -8   3   8        6.74        5.95      2.40 o 
  -7   3   8       56.97       60.67      2.63 o 
  -6   3   8       20.54       20.72      1.89 o 
  -5   3   8       22.93       24.97      1.74 o 
  -4   3   8      797.02      730.45      5.33 o 
  -3   3   8      361.19      352.76      3.37 o 
  -2   3   8      183.77      194.59      1.83 o 
  -1   3   8      288.15      305.95      2.36 o 
   0   3   8        0.01        0.52      0.69 o 
   1   3   8      288.11      309.64      2.18 o 
   2   3   8      183.80      195.83      1.58 o 
   3   3   8      361.24      365.06      2.60 o 
   4   3   8      797.06      737.08      5.34 o 
   5   3   8       22.88       23.59      1.30 o 
   6   3   8       20.53       17.46      1.40 o 
   7   3   8       56.88       61.32      1.80 o 
   8   3   8        6.74        1.66      2.26 o 
  -7   4   8       71.93       81.73      3.64 o 
  -6   4   8       27.06       30.64      2.00 o 
  -5   4   8       56.10       58.78      2.01 o 
  -4   4   8      237.15      225.01      2.42 o 
  -3   4   8       32.10       27.65      1.06 o 
  -2   4   8       22.94       24.01      1.26 o 
  -1   4   8      198.92      188.86      1.71 o 
   0   4   8        9.47        8.10      0.79 o 
   1   4   8      199.07      185.35      1.78 o 
   2   4   8       22.90       22.42      0.87 o 
   3   4   8       32.13       28.39      1.03 o 
   4   4   8      237.04      226.73      2.45 o 
   5   4   8       56.04       57.51      1.75 o 
   6   4   8       27.01       30.20      1.61 o 
   7   4   8       72.02       79.53      2.49 o 
  -7   5   8       16.05       18.36      2.37 o 
  -6   5   8       57.13       59.54      2.46 o 
  -5   5   8       48.05       42.61      1.97 o 
  -4   5   8       15.99        9.36      1.38 o 
  -3   5   8      152.60      135.61      2.30 o 
  -2   5   8      198.48      200.33      2.20 o 
  -1   5   8      476.20      479.23      3.43 o 
   0   5   8        0.64       -0.17      0.67 o 
   1   5   8      476.00      484.86      3.29 o 
   2   5   8      198.37      200.87      1.95 o 
   3   5   8      152.76      139.27      1.91 o 
   4   5   8       16.04       11.96      1.15 o 
   5   5   8       48.02       44.63      1.53 o 
   6   5   8       57.18       58.59      2.01 o 
   7   5   8       15.99       21.07      1.98 o 
  -7   6   8       67.74       67.74      2.42 o 
  -6   6   8        5.64        7.28      2.05 o 
  -5   6   8        6.34        3.63      1.43 o 
  -4   6   8       35.51       36.44      1.65 o 
  -3   6   8       22.17       20.79      1.10 o 
  -2   6   8       46.84       44.16      1.26 o 
  -1   6   8      116.26      109.98      1.71 o 
   0   6   8       16.76       23.97      0.83 o 
   1   6   8      116.09      109.98      2.10 o 
   2   6   8       46.77       44.11      1.19 o 
   3   6   8       22.19       21.93      1.14 o 
   4   6   8       35.56       35.68      1.28 o 
   5   6   8        6.37        4.36      1.37 o 
   6   6   8        5.67        4.17      1.87 o 
   7   6   8       67.68       68.59      2.72 o 
  -7   7   8       80.78       83.80      3.07 o 
  -6   7   8       22.45       19.67      2.26 o 
  -5   7   8       60.27       60.47      2.07 o 
  -4   7   8       35.72       39.67      1.76 o 
  -3   7   8       56.93       52.22      1.64 o 
  -2   7   8       55.13       55.75      1.47 o 
  -1   7   8      191.39      188.15      2.23 o 
   0   7   8      187.08      186.73      2.20 o 
   1   7   8      191.60      191.02      1.98 o 
   2   7   8       54.96       52.78      1.37 o 
   3   7   8       56.96       52.53      1.50 o 
   4   7   8       35.72       38.07      1.89 o 
   5   7   8       60.26       58.56      1.77 o 
   6   7   8       22.49       20.16      2.00 o 
   7   7   8       80.85       85.33      3.71 o 
  -6   8   8       10.06        8.23      2.35 o 
  -5   8   8       28.41       30.26      1.98 o 
  -4   8   8       52.92       54.61      1.95 o 
  -3   8   8       11.95       11.64      1.22 o 
  -2   8   8       31.80       29.46      1.28 o 
  -1   8   8      113.47      103.43      2.03 o 
   0   8   8        0.08       -1.14      1.07 o 
   1   8   8      113.51      106.38      1.78 o 
   2   8   8       31.80       26.45      1.34 o 
   3   8   8       11.92        7.99      1.30 o 
   4   8   8       53.05       52.83      1.73 o 
   5   8   8       28.43       25.46      1.38 o 
   6   8   8       10.08        8.12      1.86 o 
  -6   9   8       31.03       29.33      2.71 o 
  -5   9   8       14.02        8.97      2.02 o 
  -4   9   8       21.60       25.55      1.85 o 
  -3   9   8       86.54       91.49      1.94 o 
  -2   9   8        6.20        4.51      1.27 o 
  -1   9   8       42.30       38.20      1.44 o 
   0   9   8       17.83       19.21      1.25 o 
   1   9   8       42.30       36.63      1.28 o 
   2   9   8        6.22        5.16      1.25 o 
   3   9   8       86.56       88.68      2.09 o 
   4   9   8       21.62       30.93      1.95 o 
   5   9   8       13.99       12.52      2.13 o 
   6   9   8       31.05       33.27      2.27 o 
  -6  10   8        6.79        5.76      3.31 o 
  -5  10   8       93.14       98.58      3.00 o 
  -4  10   8        4.93        5.28      1.90 o 
  -3  10   8      147.00      142.10      2.56 o 
  -2  10   8       77.65       72.35      1.81 o 
  -1  10   8       23.21       24.58      1.46 o 
   0  10   8       50.33       54.24      1.88 o 
   1  10   8       23.18       23.36      1.64 o 
   2  10   8       77.68       75.49      1.84 o 
   3  10   8      147.05      144.11      2.64 o 
   4  10   8        4.90        4.51      1.64 o 
   5  10   8       93.11       99.61      3.10 o 
   6  10   8        6.78        3.16      2.14 o 
  -5  11   8        4.81       12.77      2.60 o 
  -4  11   8       43.51       48.63      2.54 o 
  -3  11   8       27.06       30.80      2.89 o 
  -2  11   8       46.76       48.05      1.73 o 
  -1  11   8      118.86      128.29      2.59 o 
   0  11   8       65.30       61.81      2.08 o 
   1  11   8      118.94      128.35      2.95 o 
   2  11   8       46.81       53.03      2.11 o 
   3  11   8       27.10       30.25      1.77 o 
   4  11   8       43.48       49.73      1.94 o 
   5  11   8        4.80        5.28      2.47 o 
  -4  12   8       91.82       98.79      3.25 o 
  -3  12   8       18.92       14.98      2.74 o 
  -2  12   8       28.70       26.12      1.74 o 
  -1  12   8        8.44       14.71      1.89 o 
   0  12   8        3.49        2.08      1.75 o 
   1  12   8        8.45       10.30      1.89 o 
   2  12   8       28.64       33.17      2.25 o 
   3  12   8       18.92       24.17      2.08 o 
   4  12   8       91.95      102.63      2.90 o 
  -3  13   8       39.30       42.65      3.85 o 
  -2  13   8        3.36        5.67      1.97 o 
  -1  13   8       10.79       11.71      1.91 o 
   0  13   8      110.29      108.44      2.75 o 
   1  13   8       10.80       15.91      2.05 o 
   2  13   8        3.34        1.57      2.01 o 
   3  13   8       39.33       37.08      2.75 o 
  -2  14   8       11.72       11.51      2.51 o 
  -1  14   8        9.43        8.13      2.43 o 
   0  14   8        5.08        5.55      2.23 o 
   1  14   8        9.36       12.14      2.33 o 
   2  14   8       11.71       11.34      2.61 o 
   1   0   9        5.31        4.46      0.61 o 
   2   0   9      514.77      522.36      3.33 o 
   3   0   9      344.14      367.08      3.11 o 
   4   0   9      102.93       95.05      1.82 o 
   5   0   9        9.06        6.27      1.25 o 
   6   0   9       48.95       54.58      1.81 o 
   7   0   9        2.37        2.95      1.39 o 
   8   0   9       46.63       42.85      3.11 o 
  -8   1   9       39.59       41.81      2.93 o 
  -7   1   9       12.56        9.83      1.80 o 
  -6   1   9       10.24        7.12      1.23 o 
  -5   1   9       66.68       62.64      1.68 o 
  -4   1   9      226.58      220.09      2.52 o 
  -3   1   9      744.92      730.69      4.98 o 
  -2   1   9      374.61      388.91      2.70 o 
  -1   1   9      105.14      107.82      1.47 o 
   0   1   9       71.66       81.16      1.15 o 
   1   1   9      105.19      109.81      1.32 o 
   2   1   9      374.72      385.32      2.59 o 
   3   1   9      744.93      737.62      4.96 o 
   4   1   9      226.74      217.82      3.05 o 
   5   1   9       66.52       63.29      1.61 o 
   6   1   9       10.26       10.10      1.47 o 
   7   1   9       12.62       14.32      1.63 o 
   8   1   9       39.56       36.39      2.55 o 
  -7   2   9      113.38      122.05      2.85 o 
  -6   2   9      120.85      126.73      2.78 o 
  -5   2   9        9.77       10.17      1.21 o 
  -4   2   9      339.14      319.65      2.80 o 
  -3   2   9       55.25       54.27      1.22 o 
  -2   2   9      115.28      118.69      1.77 o 
  -1   2   9      220.33      214.26      1.74 o 
   0   2   9       43.99       48.15      0.95 o 
   1   2   9      220.22      209.64      2.43 o 
   2   2   9      115.36      117.07      1.40 o 
   3   2   9       55.11       56.56      1.19 o 
   4   2   9      339.05      316.55      3.08 o 
   5   2   9        9.81       10.93      1.28 o 
   6   2   9      120.82      124.95      2.36 o 
   7   2   9      113.27      117.52      2.77 o 
  -7   3   9       18.92       21.72      2.19 o 
  -6   3   9      114.95      111.20      3.06 o 
  -5   3   9       55.24       55.92      1.52 o 
  -4   3   9      107.96       94.92      1.68 o 
  -3   3   9       90.27       86.56      1.71 o 
  -2   3   9       35.80       37.75      1.03 o 
  -1   3   9       69.93       65.16      1.17 o 
   0   3   9      233.99      260.81      2.07 o 
   1   3   9       69.70       64.09      1.14 o 
   2   3   9       35.83       37.49      0.88 o 
   3   3   9       90.33       88.84      1.48 o 
   4   3   9      107.97       94.65      1.80 o 
   5   3   9       55.11       56.17      1.69 o 
   6   3   9      115.03      118.80      2.41 o 
   7   3   9       18.94       23.11      1.62 o 
  -7   4   9       19.72       18.29      2.20 o 
  -6   4   9        7.53        9.98      1.75 o 
  -5   4   9       37.92       34.93      1.94 o 
  -4   4   9      140.18      129.11      1.94 o 
  -3   4   9      146.93      138.26      1.91 o 
  -2   4   9      102.65      102.77      1.69 o 
  -1   4   9      123.84      122.71      1.68 o 
   0   4   9      149.91      132.04      1.83 o 
   1   4   9      123.79      126.86      1.56 o 
   2   4   9      102.51      102.49      1.85 o 
   3   4   9      147.10      140.29      2.12 o 
   4   4   9      139.99      128.64      2.17 o 
   5   4   9       37.83       34.19      1.49 o 
   6   4   9        7.52        8.84      1.48 o 
   7   4   9       19.71       21.18      2.09 o 
  -7   5   9       48.11       62.13      2.77 o 
  -6   5   9        3.49        4.09      2.00 o 
  -5   5   9       17.10       19.81      1.83 o 
  -4   5   9      119.08      109.09      1.90 o 
  -3   5   9      154.70      153.66      2.32 o 
  -2   5   9       17.37       20.74      1.15 o 
  -1   5   9      106.20      104.12      1.66 o 
   0   5   9      111.61      120.69      1.61 o 
   1   5   9      106.10      108.21      1.54 o 
   2   5   9       17.26       21.80      1.02 o 
   3   5   9      154.50      151.85      2.22 o 
   4   5   9      119.08      114.12      2.08 o 
   5   5   9       17.04       18.21      1.49 o 
   6   5   9        3.49        4.60      1.44 o 
   7   5   9       48.02       55.19      2.61 o 
  -7   6   9      142.10      159.83      3.62 o 
  -6   6   9        7.98        8.91      2.14 o 
  -5   6   9        6.10        7.52      1.80 o 
  -4   6   9       14.16       13.74      1.51 o 
  -3   6   9      112.97      114.81      1.94 o 
  -2   6   9      820.18      784.88      5.92 o 
  -1   6   9       15.95       14.55      1.18 o 
   0   6   9      168.14      157.83      1.87 o 
   1   6   9       15.96       15.26      0.91 o 
   2   6   9      820.10      795.97      5.30 o 
   3   6   9      113.04      115.12      2.11 o 
   4   6   9       14.13       11.18      1.32 o 
   5   6   9        6.13        7.15      1.67 o 
   6   6   9        7.95       11.71      1.51 o 
   7   6   9      141.95      143.94      3.76 o 
  -7   7   9       42.08       54.35      3.12 o 
  -6   7   9      113.25      121.25      3.46 o 
  -5   7   9       21.80       25.75      1.79 o 
  -4   7   9       36.30       39.03      1.78 o 
  -3   7   9       33.81       30.66      1.30 o 
  -2   7   9      148.65      147.62      2.23 o 
  -1   7   9      145.17      145.56      2.16 o 
   0   7   9      287.43      280.26      2.62 o 
   1   7   9      145.33      143.97      1.88 o 
   2   7   9      148.62      149.34      2.26 o 
   3   7   9       33.78       33.10      1.44 o 
   4   7   9       36.16       38.84      1.62 o 
   5   7   9       21.88       26.28      2.08 o 
   6   7   9      113.14      117.27      2.97 o 
   7   7   9       42.03       45.20      2.65 o 
  -6   8   9      159.20      173.05      4.45 o 
  -5   8   9        1.93        2.49      1.84 o 
  -4   8   9        0.40        0.96      1.68 o 
  -3   8   9      333.85      321.87      3.58 o 
  -2   8   9       20.74       20.46      1.35 o 
  -1   8   9      289.18      287.13      3.01 o 
   0   8   9       70.51       68.43      1.62 o 
   1   8   9      289.22      282.54      2.85 o 
   2   8   9       20.76       18.02      1.43 o 
   3   8   9      333.92      332.37      3.59 o 
   4   8   9        0.40       -1.75      1.46 o 
   5   8   9        1.94        1.43      1.61 o 
   6   8   9      159.21      162.51      3.95 o 
  -6   9   9       69.77       67.25      3.26 o 
  -5   9   9       39.34       36.43      2.32 o 
  -4   9   9        3.94        2.39      1.87 o 
  -3   9   9      151.40      156.56      2.88 o 
  -2   9   9      150.40      139.86      2.37 o 
  -1   9   9      201.44      190.79      2.63 o 
   0   9   9       83.42       77.37      1.76 o 
   1   9   9      201.63      185.58      2.65 o 
   2   9   9      150.34      139.01      2.41 o 
   3   9   9      151.40      151.33      2.65 o 
   4   9   9        3.98        3.00      1.57 o 
   5   9   9       39.39       42.29      2.00 o 
   6   9   9       69.69       71.90      3.40 o 
  -5  10   9       48.37       51.51      2.82 o 
  -4  10   9        2.79        5.03      2.01 o 
  -3  10   9       15.83       15.00      1.70 o 
  -2  10   9       10.84       16.05      1.42 o 
  -1  10   9       35.68       38.80      1.60 o 
   0  10   9      127.04      116.37      2.80 o 
   1  10   9       35.64       37.28      1.91 o 
   2  10   9       10.84       10.01      1.44 o 
   3  10   9       15.79       18.39      1.75 o 
   4  10   9        2.80        2.86      1.66 o 
   5  10   9       48.43       53.03      2.56 o 
  -5  11   9       81.59       86.43      3.65 o 
  -4  11   9       24.65       26.12      2.22 o 
  -3  11   9       51.93       49.02      1.99 o 
  -2  11   9       51.47       47.84      1.78 o 
  -1  11   9       96.71      100.58      2.56 o 
   0  11   9       70.53       75.51      2.21 o 
   1  11   9       96.73       99.87      2.61 o 
   2  11   9       51.28       49.63      2.37 o 
   3  11   9       51.95       47.90      2.20 o 
   4  11   9       24.62       20.41      1.92 o 
   5  11   9       81.61       79.80      3.59 o 
  -4  12   9       22.07       32.53      3.24 o 
  -3  12   9       30.18       32.71      1.91 o 
  -2  12   9      117.72      123.19      3.01 o 
  -1  12   9       16.88       14.13      1.88 o 
   0  12   9        5.22        7.95      1.90 o 
   1  12   9       16.93       12.38      1.89 o 
   2  12   9      117.75      116.97      3.16 o 
   3  12   9       30.20       32.93      4.03 o 
   4  12   9       22.03       25.91      2.04 o 
  -3  13   9        9.19        3.59      4.09 o 
  -2  13   9        7.55        3.91      2.36 o 
  -1  13   9      148.38      160.82      3.36 o 
   0  13   9       36.23       37.62      2.20 o 
   1  13   9      148.22      160.85      3.42 o 
   2  13   9        7.56       10.30      2.27 o 
   3  13   9        9.24        9.82      2.96 o 
  -1  14   9       62.89       70.15      3.10 o 
   0  14   9        0.92        4.54      2.18 o 
   1  14   9       62.79       70.36      3.55 o 
   0   0  10       62.30       54.16      1.35 o 
   1   0  10       29.12       28.10      0.79 o 
   2   0  10      142.88      144.78      1.87 o 
   3   0  10       59.53       66.02      1.46 o 
   4   0  10       77.95       78.09      1.72 o 
   5   0  10       43.48       39.25      1.57 o 
   6   0  10       23.88       24.22      1.66 o 
   7   0  10       29.99       28.59      1.76 o 
  -7   1  10       44.87       42.53      3.11 o 
  -6   1  10       32.67       27.75      1.70 o 
  -5   1  10       54.14       57.41      1.95 o 
  -4   1  10       36.01       31.65      1.42 o 
  -3   1  10      197.07      186.82      2.15 o 
  -2   1  10      175.82      173.02      1.86 o 
  -1   1  10       43.50       42.92      0.90 o 
   0   1  10      408.04      436.22      2.76 o 
   1   1  10       43.55       43.35      0.90 o 
   2   1  10      175.61      173.66      1.96 o 
   3   1  10      196.93      191.05      1.96 o 
   4   1  10       36.08       33.94      1.38 o 
   5   1  10       54.20       57.00      1.86 o 
   6   1  10       32.66       31.61      1.59 o 
   7   1  10       44.86       44.38      1.89 o 
  -7   2  10        1.42        0.68      1.87 o 
  -6   2  10       43.39       49.95      2.10 o 
  -5   2  10      213.54      207.82      2.84 o 
  -4   2  10       23.44       19.80      1.29 o 
  -3   2  10      180.16      170.11      2.17 o 
  -2   2  10       92.95       96.45      1.58 o 
  -1   2  10       67.86       63.78      1.11 o 
   0   2  10        6.23        4.44      0.80 o 
   1   2  10       67.94       64.68      1.19 o 
   2   2  10       92.99       94.46      1.36 o 
   3   2  10      180.10      176.70      2.02 o 
   4   2  10       23.45       18.79      1.32 o 
   5   2  10      213.55      202.99      3.17 o 
   6   2  10       43.36       48.51      1.67 o 
   7   2  10        1.42        1.80      1.56 o 
  -7   3  10       30.46       34.19      2.88 o 
  -6   3  10       19.96       21.81      2.16 o 
  -5   3  10       64.13       69.33      1.75 o 
  -4   3  10       70.38       65.96      1.54 o 
  -3   3  10       48.94       52.11      1.38 o 
  -2   3  10      140.64      135.31      2.19 o 
  -1   3  10       12.58       11.31      0.82 o 
   0   3  10       31.52       32.01      0.96 o 
   1   3  10       12.58       10.55      0.88 o 
   2   3  10      140.64      136.88      1.70 o 
   3   3  10       49.12       53.18      1.26 o 
   4   3  10       70.33       65.63      1.58 o 
   5   3  10       64.15       65.46      1.79 o 
   6   3  10       20.01       20.60      1.52 o 
   7   3  10       30.55       35.03      1.80 o 
  -7   4  10       68.69       79.11      2.90 o 
  -6   4  10       36.46       38.90      2.14 o 
  -5   4  10       33.44       26.16      1.85 o 
  -4   4  10      157.19      148.56      2.40 o 
  -3   4  10      106.57      105.11      1.93 o 
  -2   4  10      241.72      234.71      2.69 o 
  -1   4  10       85.00       84.61      1.55 o 
   0   4  10        4.53        4.65      0.86 o 
   1   4  10       84.93       86.61      1.49 o 
   2   4  10      241.85      239.37      2.28 o 
   3   4  10      106.51      110.52      1.96 o 
   4   4  10      157.36      150.37      2.49 o 
   5   4  10       33.51       29.23      1.67 o 
   6   4  10       36.48       39.26      1.82 o 
   7   4  10       68.71       75.58      2.32 o 
  -7   5  10       25.95       23.18      2.79 o 
  -6   5  10       13.34       14.53      2.04 o 
  -5   5  10       25.00       22.60      2.00 o 
  -4   5  10        0.22        0.26      1.16 o 
  -3   5  10       55.39       55.35      1.50 o 
  -2   5  10      267.54      258.06      2.71 o 
  -1   5  10      188.83      185.84      2.23 o 
   0   5  10      104.31       94.04      1.56 o 
   1   5  10      188.81      183.03      1.97 o 
   2   5  10      267.80      262.36      2.44 o 
   3   5  10       55.33       55.32      1.75 o 
   4   5  10        0.22        0.14      1.35 o 
   5   5  10       25.03       23.91      1.70 o 
   6   5  10       13.35       15.37      1.64 o 
   7   5  10       25.90       28.80      2.25 o 
  -7   6  10       85.94       98.42      3.47 o 
  -6   6  10       15.18       15.94      2.30 o 
  -5   6  10       39.67       43.96      2.64 o 
  -4   6  10       31.90       33.96      1.68 o 
  -3   6  10      131.49      121.00      2.14 o 
  -2   6  10      360.17      351.59      3.50 o 
  -1   6  10        4.92        7.15      1.21 o 
   0   6  10      648.88      641.24      4.53 o 
   1   6  10        4.94        6.93      1.00 o 
   2   6  10      360.50      350.65      3.23 o 
   3   6  10      131.55      121.69      2.35 o 
   4   6  10       31.88       32.86      1.83 o 
   5   6  10       39.59       42.18      2.00 o 
   6   6  10       15.20       16.93      2.40 o 
   7   6  10       85.99       97.96      3.22 o 
  -6   7  10      106.27      112.88      3.38 o 
  -5   7  10       54.47       52.44      2.14 o 
  -4   7  10       43.32       47.30      1.67 o 
  -3   7  10       22.31       20.38      1.91 o 
  -2   7  10       10.21        9.52      1.33 o 
  -1   7  10       11.93       10.92      1.32 o 
   0   7  10       18.53       15.54      1.22 o 
   1   7  10       11.92       13.68      1.15 o 
   2   7  10       10.20        9.71      1.34 o 
   3   7  10       22.20       21.22      1.56 o 
   4   7  10       43.29       48.03      1.79 o 
   5   7  10       54.42       49.14      2.09 o 
   6   7  10      106.37      118.26      3.40 o 
  -6   8  10       84.75       87.75      3.45 o 
  -5   8  10        8.80        8.26      1.91 o 
  -4   8  10      109.73      103.66      2.66 o 
  -3   8  10       26.54       21.81      1.60 o 
  -2   8  10       66.89       67.28      1.87 o 
  -1   8  10       39.58       41.56      1.63 o 
   0   8  10      108.70      108.44      2.11 o 
   1   8  10       39.53       44.58      1.61 o 
   2   8  10       66.78       63.42      1.77 o 
   3   8  10       26.50       24.51      1.60 o 
   4   8  10      109.71      110.56      2.52 o 
   5   8  10        8.82       15.79      2.33 o 
   6   8  10       84.79       93.41      3.68 o 
  -5   9  10       55.97       60.57      2.94 o 
  -4   9  10        1.74        2.49      1.93 o 
  -3   9  10      103.88      103.63      2.58 o 
  -2   9  10       24.17       21.41      1.64 o 
  -1   9  10       92.09       89.17      1.94 o 
   0   9  10        0.01       -0.25      1.24 o 
   1   9  10       92.10       92.87      2.32 o 
   2   9  10       24.13       21.90      1.64 o 
   3   9  10      104.02      111.05      2.52 o 
   4   9  10        1.74        0.72      1.60 o 
   5   9  10       55.96       59.33      2.36 o 
  -5  10  10       12.91        7.14      3.90 o 
  -4  10  10       60.23       64.55      3.16 o 
  -3  10  10       62.94       65.11      2.15 o 
  -2  10  10        1.08        1.33      1.56 o 
  -1  10  10      216.11      215.64      2.86 o 
   0  10  10      144.36      149.92      2.90 o 
   1  10  10      216.05      211.76      3.32 o 
   2  10  10        1.07        2.80      1.71 o 
   3  10  10       62.89       66.84      2.12 o 
   4  10  10       60.23       57.83      2.26 o 
   5  10  10       12.89       12.27      1.91 o 
  -4  11  10       32.50       35.92      2.56 o 
  -3  11  10       43.01       44.07      2.08 o 
  -2  11  10       32.00       39.11      1.82 o 
  -1  11  10       42.06       42.46      1.99 o 
   0  11  10        0.67        0.91      1.82 o 
   1  11  10       42.16       42.79      2.09 o 
   2  11  10       31.97       35.04      2.26 o 
   3  11  10       43.04       44.52      2.39 o 
   4  11  10       32.54       33.11      2.19 o 
  -3  12  10      114.46      125.16      3.59 o 
  -2  12  10       60.50       66.14      2.48 o 
  -1  12  10       28.86       28.03      2.06 o 
   0  12  10      146.66      153.09      3.43 o 
   1  12  10       28.85       27.82      2.11 o 
   2  12  10       60.59       66.83      2.81 o 
   3  12  10      114.51      113.96      3.58 o 
  -2  13  10       64.18       73.81      3.69 o 
  -1  13  10       14.95       19.95      2.40 o 
   0  13  10       30.31       23.33      2.44 o 
   1  13  10       14.95       16.82      2.53 o 
   2  13  10       64.24       74.13      3.05 o 
   1   0  11      271.19      263.92      2.14 o 
   2   0  11        1.96        1.98      0.85 o 
   3   0  11       21.54       20.56      1.21 o 
   4   0  11       99.75       95.53      2.15 o 
   5   0  11       26.32       26.78      1.61 o 
   6   0  11       15.41       14.68      1.58 o 
   7   0  11       32.56       37.38      1.97 o 
  -7   1  11       19.98       17.28      2.11 o 
  -6   1  11       17.65       17.18      1.83 o 
  -5   1  11       98.39       99.58      2.24 o 
  -4   1  11       40.94       38.19      1.64 o 
  -3   1  11     1009.82      962.00      7.54 o 
  -2   1  11       48.26       52.47      1.21 o 
  -1   1  11       11.80       11.91      0.79 o 
   0   1  11       76.89       76.39      1.19 o 
   1   1  11       11.80       11.49      0.88 o 
   2   1  11       48.20       52.44      1.14 o 
   3   1  11     1009.45      963.92      6.65 o 
   4   1  11       40.93       35.35      1.52 o 
   5   1  11       98.23      102.18      2.25 o 
   6   1  11       17.67       20.43      1.61 o 
   7   1  11       20.00       19.73      1.77 o 
  -7   2  11       58.52       53.76      2.40 o 
  -6   2  11        8.93       13.61      1.57 o 
  -5   2  11       62.34       66.62      1.90 o 
  -4   2  11       53.20       53.90      1.50 o 
  -3   2  11      354.05      341.45      3.16 o 
  -2   2  11        1.55       -0.20      1.02 o 
  -1   2  11      185.57      195.00      1.96 o 
   0   2  11        0.55       -0.70      0.84 o 
   1   2  11      185.62      198.49      1.86 o 
   2   2  11        1.53        1.03      0.94 o 
   3   2  11      354.18      336.50      3.06 o 
   4   2  11       53.20       52.39      1.62 o 
   5   2  11       62.37       65.35      1.82 o 
   6   2  11        8.92        9.69      1.55 o 
   7   2  11       58.54       57.96      2.38 o 
  -7   3  11       20.79       21.12      2.19 o 
  -6   3  11       21.91       21.51      2.22 o 
  -5   3  11       23.02       25.12      1.72 o 
  -4   3  11       52.33       50.28      1.49 o 
  -3   3  11      292.88      280.82      3.03 o 
  -2   3  11        2.60        3.57      1.15 o 
  -1   3  11      150.00      155.18      1.79 o 
   0   3  11      362.49      372.10      2.81 o 
   1   3  11      150.10      155.22      1.83 o 
   2   3  11        2.61        3.82      0.91 o 
   3   3  11      292.86      281.95      2.66 o 
   4   3  11       52.38       51.72      1.66 o 
   5   3  11       23.02       23.18      1.63 o 
   6   3  11       21.84       22.12      1.84 o 
   7   3  11       20.77       21.64      2.49 o 
  -7   4  11        4.89        4.07      2.51 o 
  -6   4  11       37.08       37.45      2.25 o 
  -5   4  11      171.43      171.66      2.95 o 
  -4   4  11       42.14       39.28      1.54 o 
  -3   4  11      290.56      280.24      3.05 o 
  -2   4  11      137.17      142.85      2.17 o 
  -1   4  11       81.59       81.24      1.54 o 
   0   4  11      386.95      388.96      2.97 o 
   1   4  11       81.63       80.33      1.49 o 
   2   4  11      137.39      139.21      1.85 o 
   3   4  11      290.34      284.11      2.93 o 
   4   4  11       42.19       41.26      1.71 o 
   5   4  11      171.36      172.70      2.98 o 
   6   4  11       37.07       35.65      1.94 o 
   7   4  11        4.91        6.95      1.92 o 
  -6   5  11       13.99       16.41      2.24 o 
  -5   5  11        7.67        6.90      1.95 o 
  -4   5  11       31.37       32.08      1.53 o 
  -3   5  11      246.56      228.99      2.84 o 
  -2   5  11      155.61      152.73      2.80 o 
  -1   5  11       85.15       78.79      1.91 o 
   0   5  11       28.99       30.45      1.13 o 
   1   5  11       85.29       79.50      1.70 o 
   2   5  11      155.61      155.09      2.20 o 
   3   5  11      246.71      233.90      2.88 o 
   4   5  11       31.35       28.29      1.63 o 
   5   5  11        7.71        9.47      1.65 o 
   6   5  11       14.02       17.68      1.81 o 
  -6   6  11       34.24       38.37      3.11 o 
  -5   6  11       14.89       17.21      2.08 o 
  -4   6  11       21.04       21.06      1.59 o 
  -3   6  11        8.74        8.12      1.40 o 
  -2   6  11      114.89      108.88      2.24 o 
  -1   6  11      225.44      219.88      2.67 o 
   0   6  11      382.49      375.03      3.44 o 
   1   6  11      225.48      220.95      2.31 o 
   2   6  11      114.71      112.05      2.17 o 
   3   6  11        8.75       10.60      1.45 o 
   4   6  11       21.00       24.01      2.28 o 
   5   6  11       14.88       14.77      2.26 o 
   6   6  11       34.29       37.74      2.27 o 
  -6   7  11      140.01      139.05      5.53 o 
  -5   7  11        5.09        7.40      1.88 o 
  -4   7  11       29.15       32.24      1.49 o 
  -3   7  11       44.20       43.58      1.73 o 
  -2   7  11       11.09       11.38      1.43 o 
  -1   7  11      109.16      103.92      2.21 o 
   0   7  11      137.53      139.79      2.36 o 
   1   7  11      108.96      106.79      1.95 o 
   2   7  11       11.09        7.84      1.59 o 
   3   7  11       44.19       41.33      1.80 o 
   4   7  11       29.07       30.27      2.02 o 
   5   7  11        5.10        2.17      1.85 o 
   6   7  11      140.09      139.24      3.93 o 
  -5   8  11       38.28       45.94      2.40 o 
  -4   8  11       56.55       59.71      2.30 o 
  -3   8  11      113.02      118.16      2.60 o 
  -2   8  11       36.70       40.68      1.77 o 
  -1   8  11       48.08       49.60      1.71 o 
   0   8  11        1.04        2.67      1.37 o 
   1   8  11       48.12       50.92      1.62 o 
   2   8  11       36.71       36.77      1.79 o 
   3   8  11      112.83      113.32      2.56 o 
   4   8  11       56.60       58.47      2.23 o 
   5   8  11       38.21       43.92      2.30 o 
  -5   9  11       41.80       44.26      2.83 o 
  -4   9  11       16.75       13.77      2.13 o 
  -3   9  11       31.71       33.03      1.87 o 
  -2   9  11       70.48       66.05      1.98 o 
  -1   9  11       51.55       52.68      1.82 o 
   0   9  11      127.09      130.23      2.93 o 
   1   9  11       51.65       56.15      2.00 o 
   2   9  11       70.46       62.55      1.93 o 
   3   9  11       31.75       36.95      1.99 o 
   4   9  11       16.77       20.62      2.20 o 
   5   9  11       41.76       45.34      2.58 o 
  -4  10  11       58.58       63.08      3.06 o 
  -3  10  11        1.39        1.29      1.80 o 
  -2  10  11        8.91       10.23      1.67 o 
  -1  10  11       25.07       24.25      1.71 o 
   0  10  11        2.50        6.49      2.23 o 
   1  10  11       25.09       24.99      1.94 o 
   2  10  11        8.87        8.91      2.02 o 
   3  10  11        1.40        1.00      1.63 o 
   4  10  11       58.64       63.28      2.58 o 
  -4  11  11      101.70      109.35      4.89 o 
  -3  11  11        7.41        9.80      1.89 o 
  -2  11  11       18.80       20.38      1.81 o 
  -1  11  11        1.85        1.35      1.92 o 
   0  11  11       35.95       34.63      2.08 o 
   1  11  11        1.86        2.19      1.81 o 
   2  11  11       18.73       19.03      2.82 o 
   3  11  11        7.42        6.55      2.04 o 
   4  11  11      101.66      106.81      3.27 o 
  -3  12  11       59.60       62.68      2.65 o 
  -2  12  11       27.24       29.62      2.85 o 
  -1  12  11       37.24       35.53      2.33 o 
   0  12  11        3.49        5.24      1.97 o 
   1  12  11       37.28       34.30      2.44 o 
   2  12  11       27.15       29.29      2.65 o 
   3  12  11       59.61       53.14      4.20 o 
  -1  13  11        5.28        7.45      2.36 o 
   0  13  11       14.94       13.38      2.40 o 
   1  13  11        5.27        4.42      2.66 o 
   0   0  12        3.63        2.97      1.09 o 
   1   0  12      573.01      580.25      3.96 o 
   2   0  12        6.94        7.43      1.00 o 
   3   0  12       85.98       80.78      1.73 o 
   4   0  12       43.37       37.95      1.55 o 
   5   0  12       18.94       15.22      1.62 o 
   6   0  12       86.86      100.02      2.39 o 
   7   0  12       54.82       51.26      2.81 o 
  -7   1  12       53.75       57.69      2.78 o 
  -6   1  12        6.98        7.79      1.66 o 
  -5   1  12       44.73       47.24      1.81 o 
  -4   1  12       59.23       56.04      1.86 o 
  -3   1  12       77.05       72.54      1.67 o 
  -2   1  12      124.32      122.24      1.92 o 
  -1   1  12       84.99       88.49      1.49 o 
   0   1  12      104.29      105.57      1.55 o 
   1   1  12       84.97       89.25      1.50 o 
   2   1  12      124.37      121.54      1.77 o 
   3   1  12       77.00       72.80      1.61 o 
   4   1  12       59.23       58.57      1.78 o 
   5   1  12       44.69       47.79      1.83 o 
   6   1  12        6.94        7.08      1.68 o 
   7   1  12       53.71       52.53      2.34 o 
  -7   2  12       31.89       37.51      2.79 o 
  -6   2  12       93.67       97.77      2.43 o 
  -5   2  12       39.66       39.13      1.82 o 
  -4   2  12      168.55      156.32      2.77 o 
  -3   2  12       46.18       37.84      1.49 o 
  -2   2  12       67.52       68.91      1.51 o 
  -1   2  12       34.28       34.03      1.09 o 
   0   2  12      516.84      500.80      3.58 o 
   1   2  12       34.29       32.40      1.03 o 
   2   2  12       67.53       67.70      1.38 o 
   3   2  12       46.22       38.29      1.55 o 
   4   2  12      168.53      166.59      3.11 o 
   5   2  12       39.61       36.24      1.76 o 
   6   2  12       93.69       99.36      2.48 o 
   7   2  12       31.90       36.44      2.40 o 
  -6   3  12       47.19       47.89      2.58 o 
  -5   3  12        6.48        4.49      1.63 o 
  -4   3  12       10.38        9.26      1.46 o 
  -3   3  12      403.73      379.90      3.73 o 
  -2   3  12       33.90       36.39      1.39 o 
  -1   3  12      118.37      115.57      1.87 o 
   0   3  12       52.97       48.26      1.23 o 
   1   3  12      118.31      119.17      1.70 o 
   2   3  12       33.87       35.11      1.13 o 
   3   3  12      404.08      390.70      3.51 o 
   4   3  12       10.32        9.68      1.45 o 
   5   3  12        6.50        6.78      1.49 o 
   6   3  12       47.07       46.12      2.11 o 
  -6   4  12        7.42        9.17      2.14 o 
  -5   4  12       28.78       28.44      1.93 o 
  -4   4  12       13.63        9.48      1.50 o 
  -3   4  12       29.34       27.53      1.52 o 
  -2   4  12       15.86       18.95      1.33 o 
  -1   4  12       59.47       56.46      1.47 o 
   0   4  12      188.84      187.22      2.10 o 
   1   4  12       59.53       59.38      1.36 o 
   2   4  12       15.88       18.79      1.19 o 
   3   4  12       29.37       28.58      1.43 o 
   4   4  12       13.59        8.80      1.57 o 
   5   4  12       28.76       29.14      1.91 o 
   6   4  12        7.40        8.16      1.78 o 
  -6   5  12      127.66      138.26      3.79 o 
  -5   5  12       11.21       11.95      1.63 o 
  -4   5  12       78.01       82.46      2.28 o 
  -3   5  12       17.40       18.78      1.49 o 
  -2   5  12        3.71        3.57      1.39 o 
  -1   5  12       37.52       39.23      1.49 o 
   0   5  12      130.39      129.21      1.97 o 
   1   5  12       37.50       37.42      1.28 o 
   2   5  12        3.69        3.57      1.41 o 
   3   5  12       17.35       17.85      1.47 o 
   4   5  12       77.92       74.94      2.20 o 
   5   5  12       11.22       15.31      1.79 o 
   6   5  12      127.50      130.77      4.44 o 
  -6   6  12       57.96       59.54      3.11 o 
  -5   6  12       21.12       25.58      2.34 o 
  -4   6  12        6.01        5.25      1.47 o 
  -3   6  12       21.89       20.54      1.61 o 
  -2   6  12       11.73        8.71      1.43 o 
  -1   6  12      135.38      128.75      2.42 o 
   0   6  12       22.32       22.70      1.40 o 
   1   6  12      135.32      128.03      1.97 o 
   2   6  12       11.68       10.01      1.41 o 
   3   6  12       21.84       20.86      1.62 o 
   4   6  12        6.00        7.08      1.85 o 
   5   6  12       21.10       23.22      2.05 o 
   6   6  12       57.91       59.05      2.57 o 
  -5   7  12       25.19       24.00      2.99 o 
  -4   7  12        0.34        1.53      1.56 o 
  -3   7  12      203.93      203.03      3.02 o 
  -2   7  12      200.71      196.49      2.97 o 
  -1   7  12       59.66       56.42      1.76 o 
   0   7  12        0.21        0.22      1.33 o 
   1   7  12       59.66       59.40      1.74 o 
   2   7  12      200.78      193.22      2.92 o 
   3   7  12      203.70      206.92      3.71 o 
   4   7  12        0.34       -1.51      1.86 o 
   5   7  12       25.11       23.34      2.16 o 
  -5   8  12       61.19       66.42      2.81 o 
  -4   8  12      177.20      193.90      3.25 o 
  -3   8  12        9.33        7.06      1.70 o 
  -2   8  12       55.62       58.68      1.97 o 
  -1   8  12       32.41       35.66      1.75 o 
   0   8  12       17.14       17.61      1.52 o 
   1   8  12       32.38       34.82      2.06 o 
   2   8  12       55.57       57.23      2.05 o 
   3   8  12        9.37        7.87      1.75 o 
   4   8  12      177.39      187.30      4.64 o 
   5   8  12       61.19       63.31      2.75 o 
  -5   9  12       29.27       31.90      3.05 o 
  -4   9  12        5.06        8.59      3.42 o 
  -3   9  12       55.60       54.14      2.14 o 
  -2   9  12       24.59       29.19      1.88 o 
  -1   9  12       65.29       67.43      1.97 o 
   0   9  12      522.58      506.93      5.57 o 
   1   9  12       65.28       67.14      2.30 o 
   2   9  12       24.63       27.34      2.15 o 
   3   9  12       55.69       61.39      2.27 o 
   4   9  12        5.07        6.80      2.31 o 
   5   9  12       29.28       27.28      2.87 o 
  -4  10  12        3.26        0.83      2.41 o 
  -3  10  12       56.26       64.72      2.55 o 
  -2  10  12       19.41       22.30      1.86 o 
  -1  10  12        8.56        8.17      1.79 o 
   0  10  12       68.38       71.39      2.45 o 
   1  10  12        8.56       10.38      2.42 o 
   2  10  12       19.44       21.51      2.48 o 
   3  10  12       56.32       68.79      2.54 o 
   4  10  12        3.28       -1.08      2.09 o 
  -3  11  12       53.52       57.15      2.64 o 
  -2  11  12       26.59       30.91      2.25 o 
  -1  11  12       53.33       54.16      2.97 o 
   0  11  12      182.32      198.02      3.64 o 
   1  11  12       53.27       55.46      2.61 o 
   2  11  12       26.58       29.83      3.18 o 
   3  11  12       53.52       55.57      3.17 o 
  -2  12  12        0.10       -4.86      2.43 o 
  -1  12  12        4.82        3.77      2.48 o 
   0  12  12       40.73       45.53      2.83 o 
   1  12  12        4.84        6.01      2.63 o 
   2  12  12        0.11        2.89      2.87 o 
   1   0  13       41.74       39.94      1.22 o 
   2   0  13       53.66       52.00      1.43 o 
   3   0  13        3.53        3.42      1.27 o 
   4   0  13       51.27       49.54      1.80 o 
   5   0  13       12.84       13.07      1.75 o 
   6   0  13        7.80        7.98      1.76 o 
  -6   1  13       23.24       23.96      1.92 o 
  -5   1  13       31.38       25.96      1.93 o 
  -4   1  13      138.51      129.79      2.61 o 
  -3   1  13       71.17       65.09      1.75 o 
  -2   1  13       21.94       19.99      1.37 o 
  -1   1  13       23.19       21.23      1.22 o 
   0   1  13       10.26        9.97      1.08 o 
   1   1  13       23.10       23.60      1.27 o 
   2   1  13       21.91       22.36      1.15 o 
   3   1  13       71.18       70.14      1.86 o 
   4   1  13      138.41      132.07      2.55 o 
   5   1  13       31.33       31.80      1.80 o 
   6   1  13       23.23       22.92      1.93 o 
  -6   2  13       70.43       66.16      2.27 o 
  -5   2  13        4.12        4.90      1.64 o 
  -4   2  13      179.09      168.32      2.98 o 
  -3   2  13       16.89       12.22      1.47 o 
  -2   2  13       63.13       59.08      1.70 o 
  -1   2  13        5.29        3.46      1.29 o 
   0   2  13      167.97      164.61      1.97 o 
   1   2  13        5.31        6.04      1.41 o 
   2   2  13       63.04       58.93      1.39 o 
   3   2  13       16.95       14.31      1.84 o 
   4   2  13      179.10      173.80      2.90 o 
   5   2  13        4.09        4.03      1.57 o 
   6   2  13       70.44       62.02      2.21 o 
  -6   3  13      127.17      123.83      3.75 o 
  -5   3  13       67.71       68.86      2.33 o 
  -4   3  13        7.94        7.27      1.45 o 
  -3   3  13       17.14       17.37      1.60 o 
  -2   3  13       37.20       33.46      1.59 o 
  -1   3  13        2.81        2.95      1.16 o 
   0   3  13        6.01        6.23      1.06 o 
   1   3  13        2.80        1.47      1.06 o 
   2   3  13       37.23       33.93      1.23 o 
   3   3  13       17.13       18.30      1.52 o 
   4   3  13        7.90        7.94      1.55 o 
   5   3  13       67.65       71.13      2.19 o 
   6   3  13      127.16      136.57      3.26 o 
  -6   4  13       63.00       71.11      3.88 o 
  -5   4  13        0.18       -0.45      1.79 o 
  -4   4  13       31.49       27.70      1.70 o 
  -3   4  13       66.22       64.70      1.94 o 
  -2   4  13       12.21       12.02      1.39 o 
  -1   4  13      265.45      258.19      3.04 o 
   0   4  13       43.12       42.23      1.39 o 
   1   4  13      265.76      259.78      2.71 o 
   2   4  13       12.13       12.05      1.20 o 
   3   4  13       66.15       61.02      1.70 o 
   4   4  13       31.58       32.43      1.84 o 
   5   4  13        0.17        2.60      1.74 o 
   6   4  13       62.94       68.33      2.54 o 
  -6   5  13       35.05       43.89      2.99 o 
  -5   5  13        7.67        4.42      1.71 o 
  -4   5  13        7.47        6.72      1.58 o 
  -3   5  13      109.14      107.25      2.47 o 
  -2   5  13       13.32       13.09      1.49 o 
  -1   5  13       68.55       68.75      1.80 o 
   0   5  13        2.77        4.17      1.15 o 
   1   5  13       68.80       67.55      1.66 o 
   2   5  13       13.36       14.81      1.43 o 
   3   5  13      109.15      112.25      2.38 o 
   4   5  13        7.46        8.51      1.91 o 
   5   5  13        7.65        5.97      1.96 o 
   6   5  13       35.04       42.35      2.52 o 
  -5   6  13       54.77       56.23      2.83 o 
  -4   6  13       15.82       15.03      2.28 o 
  -3   6  13      135.85      121.92      2.61 o 
  -2   6  13      220.26      209.99      2.92 o 
  -1   6  13       37.95       38.09      1.79 o 
   0   6  13        4.00        3.78      1.42 o 
   1   6  13       38.01       36.92      1.46 o 
   2   6  13      220.54      209.41      2.96 o 
   3   6  13      136.02      119.47      2.60 o 
   4   6  13       15.82       19.28      2.13 o 
   5   6  13       54.79       61.40      2.70 o 
  -5   7  13        3.38        9.76      2.84 o 
  -4   7  13       48.79       45.28      1.97 o 
  -3   7  13       13.69       13.88      1.73 o 
  -2   7  13      175.80      176.72      2.89 o 
  -1   7  13       37.04       36.20      1.84 o 
   0   7  13        0.16        1.41      1.42 o 
   1   7  13       37.02       35.75      1.68 o 
   2   7  13      175.71      172.48      2.89 o 
   3   7  13       13.70       13.02      1.65 o 
   4   7  13       48.77       48.71      2.33 o 
   5   7  13        3.38        7.99      2.28 o 
  -5   8  13       55.96       57.14      5.73 o 
  -4   8  13        9.20       10.38      2.24 o 
  -3   8  13       94.60       90.21      2.39 o 
  -2   8  13        6.98        8.89      1.73 o 
  -1   8  13      106.59      105.65      2.35 o 
   0   8  13      109.57      105.75      2.33 o 
   1   8  13      106.66      108.76      2.94 o 
   2   8  13        7.01        7.54      1.73 o 
   3   8  13       94.58       88.27      2.50 o 
   4   8  13        9.22       12.94      2.26 o 
   5   8  13       55.93       49.29      3.70 o 
  -4   9  13       53.77       57.08      2.30 o 
  -3   9  13       50.79       49.45      2.19 o 
  -2   9  13       58.86       62.83      2.74 o 
  -1   9  13        3.42        5.88      1.66 o 
   0   9  13       58.84       62.83      2.36 o 
   1   9  13        3.44        1.38      2.04 o 
   2   9  13       58.88       62.55      2.80 o 
   3   9  13       50.73       53.61      2.76 o 
   4   9  13       53.71       60.07      3.46 o 
  -3  10  13       75.36       76.23      2.66 o 
  -2  10  13        5.39        0.89      2.17 o 
  -1  10  13       17.62       17.40      1.87 o 
   0  10  13        4.14        0.36      2.68 o 
   1  10  13       17.64       18.67      2.27 o 
   2  10  13        5.40        1.26      2.28 o 
   3  10  13       75.31       71.42      2.93 o 
  -2  11  13      126.89      136.45      3.96 o 
  -1  11  13        2.77        1.17      2.38 o 
   0  11  13       36.79       37.60      2.84 o 
   1  11  13        2.78        4.17      2.45 o 
   2  11  13      126.97      126.45      4.04 o 
   0   0  14       25.45       24.10      1.90 o 
   1   0  14      148.28      143.50      2.22 o 
   2   0  14       31.10       27.56      1.45 o 
   3   0  14        0.64       -0.14      1.28 o 
   4   0  14       33.41       35.84      1.80 o 
   5   0  14       65.41       62.80      2.26 o 
   6   0  14      251.09      265.63      4.07 o 
  -6   1  14       51.51       52.56      2.35 o 
  -5   1  14      138.54      136.24      2.87 o 
  -4   1  14       45.09       42.81      1.94 o 
  -3   1  14       34.61       33.80      1.58 o 
  -2   1  14      272.68      265.73      3.15 o 
  -1   1  14       43.71       44.52      1.80 o 
   0   1  14       59.95       62.98      1.78 o 
   1   1  14       43.74       43.34      1.48 o 
   2   1  14      272.46      265.63      2.67 o 
   3   1  14       34.57       36.46      1.70 o 
   4   1  14       45.05       42.97      1.89 o 
   5   1  14      138.67      137.11      2.92 o 
   6   1  14       51.47       48.46      2.32 o 
  -6   2  14        1.81        1.21      2.08 o 
  -5   2  14        9.24        9.67      1.72 o 
  -4   2  14      150.33      145.63      3.01 o 
  -3   2  14       21.04       22.14      1.63 o 
  -2   2  14      257.25      248.60      3.08 o 
  -1   2  14       37.00       38.15      1.40 o 
   0   2  14      217.74      222.20      2.53 o 
   1   2  14       36.98       36.37      1.35 o 
   2   2  14      257.34      251.61      2.58 o 
   3   2  14       21.04       21.58      1.62 o 
   4   2  14      150.23      152.96      2.89 o 
   5   2  14        9.21        9.87      1.73 o 
   6   2  14        1.81       -0.01      2.44 o 
  -6   3  14        5.92        8.09      2.05 o 
  -5   3  14       47.37       46.01      2.23 o 
  -4   3  14       43.14       42.66      1.95 o 
  -3   3  14       11.63        7.46      1.60 o 
  -2   3  14       50.33       49.04      1.93 o 
  -1   3  14      114.23      111.90      2.46 o 
   0   3  14      200.94      196.04      2.41 o 
   1   3  14      114.27      112.93      1.98 o 
   2   3  14       50.35       52.96      1.46 o 
   3   3  14       11.58       12.76      1.52 o 
   4   3  14       43.11       43.10      2.17 o 
   5   3  14       47.38       43.72      2.10 o 
   6   3  14        5.92        5.21      2.20 o 
  -5   4  14        7.60        5.15      1.90 o 
  -4   4  14       14.76       10.74      1.74 o 
  -3   4  14       41.58       43.47      2.20 o 
  -2   4  14      180.15      181.48      3.02 o 
  -1   4  14      153.41      155.25      2.59 o 
   0   4  14      302.71      292.07      3.54 o 
   1   4  14      153.51      155.88      2.22 o 
   2   4  14      180.17      181.17      2.73 o 
   3   4  14       41.55       42.34      1.97 o 
   4   4  14       14.78       13.50      1.85 o 
   5   4  14        7.61        6.97      1.75 o 
  -5   5  14       31.27       32.49      2.28 o 
  -4   5  14        0.44       -1.03      1.58 o 
  -3   5  14      122.83      124.32      3.09 o 
  -2   5  14      100.84      103.41      3.01 o 
  -1   5  14       41.37       38.13      1.77 o 
   0   5  14       38.04       36.15      1.67 o 
   1   5  14       41.41       40.86      1.58 o 
   2   5  14      100.76      102.81      2.24 o 
   3   5  14      122.84      124.94      2.74 o 
   4   5  14        0.43       -2.20      1.91 o 
   5   5  14       31.22       32.91      2.58 o 
  -5   6  14       43.98       45.98      4.66 o 
  -4   6  14       60.25       64.04      2.23 o 
  -3   6  14       33.14       33.78      1.99 o 
  -2   6  14       79.35       79.39      3.42 o 
  -1   6  14      128.42      131.22      2.71 o 
   0   6  14      164.07      165.72      2.74 o 
   1   6  14      128.30      131.69      2.36 o 
   2   6  14       79.48       78.34      2.03 o 
   3   6  14       33.15       35.11      1.84 o 
   4   6  14       60.13       61.37      2.48 o 
   5   6  14       43.98       49.12      2.77 o 
  -4   7  14       59.85       58.58      2.44 o 
  -3   7  14       18.12       16.42      1.96 o 
  -2   7  14       16.65       18.89      1.90 o 
  -1   7  14       20.74       18.23      1.72 o 
   0   7  14       21.42       20.59      1.64 o 
   1   7  14       20.77       21.03      2.14 o 
   2   7  14       16.59       19.37      1.79 o 
   3   7  14       18.14       22.68      1.92 o 
   4   7  14       59.76       61.90      2.53 o 
  -4   8  14      172.79      174.35      5.35 o 
  -3   8  14       10.14       10.44      1.93 o 
  -2   8  14      131.65      126.84      3.00 o 
  -1   8  14        0.90        1.39      1.75 o 
   0   8  14       33.69       39.06      2.05 o 
   1   8  14        0.89       -0.56      1.90 o 
   2   8  14      131.78      134.05      3.66 o 
   3   8  14       10.11       10.39      1.74 o 
   4   8  14      172.76      168.15      4.13 o 
  -3   9  14       26.39       29.74      2.35 o 
  -2   9  14        7.98       10.42      1.92 o 
  -1   9  14       32.78       31.27      1.93 o 
   0   9  14       32.29       32.93      2.28 o 
   1   9  14       32.72       29.85      2.40 o 
   2   9  14        8.00        6.76      2.31 o 
   3   9  14       26.45       27.96      3.17 o 
  -2  10  14       15.29       17.14      2.21 o 
  -1  10  14      141.50      145.27      4.31 o 
   0  10  14        4.81        4.24      2.51 o 
   1  10  14      141.33      143.43      4.05 o 
   2  10  14       15.33       20.91      2.77 o 
  -1  11  14       15.82       17.17      3.19 o 
   0  11  14       12.64       13.93      2.77 o 
   1  11  14       15.81       16.12      3.01 o 
   1   0  15       25.29       25.93      1.64 o 
   2   0  15        2.19        4.61      1.45 o 
   3   0  15       67.10       65.81      1.85 o 
   4   0  15       13.06       11.92      1.80 o 
   5   0  15        6.16        3.23      1.91 o 
  -5   1  15       23.25       22.27      2.00 o 
  -4   1  15       25.43       24.85      1.96 o 
  -3   1  15       12.91        9.32      1.55 o 
  -2   1  15      141.27      139.33      2.70 o 
  -1   1  15       49.44       47.21      1.69 o 
   0   1  15      103.88       98.81      2.11 o 
   1   1  15       49.56       49.55      1.68 o 
   2   1  15      141.30      137.58      2.44 o 
   3   1  15       12.92       12.09      1.63 o 
   4   1  15       25.46       26.92      1.83 o 
   5   1  15       23.30       22.01      2.06 o 
  -5   2  15       34.99       31.31      2.07 o 
  -4   2  15       58.17       59.13      2.24 o 
  -3   2  15       30.73       27.01      1.70 o 
  -2   2  15       25.78       27.05      1.82 o 
  -1   2  15       32.59       32.57      1.77 o 
   0   2  15       21.05       20.11      1.54 o 
   1   2  15       32.62       36.66      1.62 o 
   2   2  15       25.81       28.27      1.39 o 
   3   2  15       30.76       27.70      1.77 o 
   4   2  15       58.20       60.08      2.32 o 
   5   2  15       35.01       38.26      2.11 o 
  -5   3  15       31.64       29.17      2.34 o 
  -4   3  15        7.04        9.69      2.13 o 
  -3   3  15        5.94        5.21      1.75 o 
  -2   3  15       88.10       82.92      2.32 o 
  -1   3  15        8.13        5.80      1.63 o 
   0   3  15      292.46      288.68      3.28 o 
   1   3  15        8.15        7.58      1.39 o 
   2   3  15       88.17       85.10      1.83 o 
   3   3  15        5.92        3.17      1.69 o 
   4   3  15        6.98        8.71      1.87 o 
   5   3  15       31.55       31.52      2.66 o 
  -5   4  15       26.48       28.63      2.39 o 
  -4   4  15       25.29       23.45      1.91 o 
  -3   4  15        3.69        5.42      1.75 o 
  -2   4  15        8.30        7.39      1.76 o 
  -1   4  15        6.56        5.69      1.74 o 
   0   4  15       71.89       72.35      2.04 o 
   1   4  15        6.55        7.19      1.31 o 
   2   4  15        8.30        9.19      1.56 o 
   3   4  15        3.68        4.23      1.80 o 
   4   4  15       25.34       24.79      2.06 o 
   5   4  15       26.49       33.65      2.36 o 
  -5   5  15      112.39      115.52      3.28 o 
  -4   5  15       29.06       28.22      2.11 o 
  -3   5  15       38.62       42.39      2.75 o 
  -2   5  15       21.75       23.91      2.06 o 
  -1   5  15       50.08       51.35      2.16 o 
   0   5  15      233.23      229.27      3.57 o 
   1   5  15       50.17       53.52      1.65 o 
   2   5  15       21.76       26.25      2.06 o 
   3   5  15       38.56       36.85      2.25 o 
   4   5  15       29.03       30.78      2.30 o 
   5   5  15      112.33      118.06      3.89 o 
  -4   6  15       23.98       21.70      2.87 o 
  -3   6  15       81.64       71.95      2.49 o 
  -2   6  15      127.29      132.09      3.20 o 
  -1   6  15       17.03       13.99      1.77 o 
   0   6  15       37.58       37.12      1.90 o 
   1   6  15       17.03       18.30      1.96 o 
   2   6  15      127.24      130.04      2.76 o 
   3   6  15       81.57       73.23      2.58 o 
   4   6  15       23.97       26.07      2.29 o 
  -4   7  15        7.35        3.90      2.16 o 
  -3   7  15       56.84       62.71      2.99 o 
  -2   7  15       10.96       12.35      2.08 o 
  -1   7  15       65.24       62.99      2.13 o 
   0   7  15       26.40       27.96      1.88 o 
   1   7  15       65.35       63.56      2.54 o 
   2   7  15       10.94       12.08      1.77 o 
   3   7  15       56.90       65.47      2.45 o 
   4   7  15        7.35        5.07      2.21 o 
  -3   8  15       15.04        9.59      2.68 o 
  -2   8  15       24.34       24.17      2.70 o 
  -1   8  15       38.41       38.70      2.10 o 
   0   8  15        3.38        0.29      2.14 o 
   1   8  15       38.47       38.70      2.49 o 
   2   8  15       24.23       22.22      2.58 o 
   3   8  15       15.00       12.32      2.78 o 
  -2   9  15       16.62       19.47      2.37 o 
  -1   9  15       39.33       38.16      2.59 o 
   0   9  15        0.91        2.63      2.97 o 
   1   9  15       39.31       43.61      3.34 o 
   2   9  15       16.64       23.53      3.07 o 
  -1  10  15       27.76       27.77      2.87 o 
   0  10  15        1.47        1.25      2.91 o 
   1  10  15       27.75       33.28      2.99 o 
   0   0  16       76.92       73.59      2.79 o 
   1   0  16       59.31       59.49      1.94 o 
   2   0  16       69.87       65.24      2.31 o 
   3   0  16       60.69       57.71      1.99 o 
   4   0  16        2.36        0.83      1.76 o 
   5   0  16        0.41        2.17      2.19 o 
  -5   1  16       59.77       59.94      2.58 o 
  -4   1  16        5.65        6.07      1.88 o 
  -3   1  16       20.45       21.65      1.85 o 
  -2   1  16       30.32       34.58      1.97 o 
  -1   1  16      111.63      109.58      2.71 o 
   0   1  16      347.60      344.40      3.82 o 
   1   1  16      111.65      105.31      2.28 o 
   2   1  16       30.24       28.52      1.91 o 
   3   1  16       20.42       21.82      2.01 o 
   4   1  16        5.64        4.85      1.88 o 
   5   1  16       59.78       58.09      2.78 o 
  -5   2  16       33.28       37.67      2.40 o 
  -4   2  16        4.69        3.87      1.82 o 
  -3   2  16        5.17        5.08      1.77 o 
  -2   2  16      133.47      137.11      3.14 o 
  -1   2  16       29.70       31.25      2.10 o 
   0   2  16       20.56       17.46      1.59 o 
   1   2  16       29.71       30.21      1.76 o 
   2   2  16      133.53      136.58      2.78 o 
   3   2  16        5.17        2.48      1.87 o 
   4   2  16        4.69        1.38      1.91 o 
   5   2  16       33.25       38.06      2.30 o 
  -5   3  16      104.29      112.50      5.60 o 
  -4   3  16        1.22       -1.47      1.95 o 
  -3   3  16       81.24       78.89      2.57 o 
  -2   3  16       40.21       37.78      2.09 o 
  -1   3  16       15.38       15.42      2.03 o 
   0   3  16       83.75       81.43      2.03 o 
   1   3  16       15.34       14.62      1.57 o 
   2   3  16       40.31       38.50      1.84 o 
   3   3  16       81.22       83.41      2.28 o 
   4   3  16        1.22       -0.03      1.94 o 
   5   3  16      104.27      112.88      6.03 o 
  -4   4  16        6.80        5.44      2.39 o 
  -3   4  16       31.37       31.49      2.13 o 
  -2   4  16        2.14        0.09      1.83 o 
  -1   4  16       67.89       65.77      2.51 o 
   0   4  16        5.66        6.22      1.94 o 
   1   4  16       67.89       68.78      1.94 o 
   2   4  16        2.14        3.57      1.63 o 
   3   4  16       31.40       33.34      2.09 o 
   4   4  16        6.79        5.71      2.18 o 
  -4   5  16        5.77        6.51      2.29 o 
  -3   5  16        3.36        1.91      1.90 o 
  -2   5  16       39.73       37.52      2.35 o 
  -1   5  16       35.95       35.62      2.28 o 
   0   5  16       44.84       47.24      2.21 o 
   1   5  16       36.02       37.08      1.84 o 
   2   5  16       39.81       35.18      1.87 o 
   3   5  16        3.35        2.78      2.02 o 
   4   5  16        5.80        8.38      2.33 o 
  -4   6  16       35.56       30.71      2.68 o 
  -3   6  16       30.47       27.79      2.43 o 
  -2   6  16       50.74       48.41      2.30 o 
  -1   6  16       58.09       57.75      2.54 o 
   0   6  16       60.37       65.05      2.62 o 
   1   6  16       58.09       57.33      3.43 o 
   2   6  16       50.72       49.36      2.08 o 
   3   6  16       30.47       36.21      2.46 o 
   4   6  16       35.55       39.73      3.24 o 
  -3   7  16      122.30      122.08      4.63 o 
  -2   7  16       30.49       24.39      2.31 o 
  -1   7  16        3.05        4.47      2.13 o 
   0   7  16      149.09      159.56      3.82 o 
   1   7  16        3.04        0.87      2.09 o 
   2   7  16       30.48       31.41      2.66 o 
   3   7  16      122.37      130.33      3.73 o 
  -2   8  16       67.15       74.70      3.07 o 
  -1   8  16        2.53       -1.12      2.42 o 
   0   8  16        2.38        1.01      2.74 o 
   1   8  16        2.53        7.36      2.77 o 
   2   8  16       67.19       70.39      2.94 o 
  -1   9  16       78.95       83.86      3.47 o 
   0   9  16       37.71       41.23      3.55 o 
   1   9  16       78.92       84.76      3.97 o 
   1   0  17      124.88      132.90      4.08 o 
   2   0  17       70.77       62.60      2.31 o 
   3   0  17        0.38       -0.47      2.06 o 
   4   0  17        0.56        2.40      2.23 o 
  -4   1  17       25.79       28.18      2.53 o 
  -3   1  17        9.51       12.70      2.09 o 
  -2   1  17       27.87       21.98      2.14 o 
  -1   1  17       20.63       28.08      2.19 o 
   0   1  17       39.00       36.37      2.01 o 
   1   1  17       20.59       21.49      1.75 o 
   2   1  17       27.91       27.67      2.07 o 
   3   1  17        9.48        9.68      2.04 o 
   4   1  17       25.76       23.65      2.42 o 
  -4   2  17       17.37       20.04      2.40 o 
  -3   2  17       12.92       12.51      2.31 o 
  -2   2  17       10.20       11.12      2.05 o 
  -1   2  17      195.83      194.80      3.69 o 
   0   2  17       19.33       21.00      1.70 o 
   1   2  17      195.70      193.10      3.07 o 
   2   2  17       10.22        8.62      1.93 o 
   3   2  17       12.88       15.53      2.26 o 
   4   2  17       17.33       16.93      2.39 o 
  -4   3  17       22.13       25.48      2.80 o 
  -3   3  17       32.84       34.96      2.44 o 
  -2   3  17        0.89        0.90      2.03 o 
  -1   3  17       17.17       18.95      2.31 o 
   0   3  17        0.66       -1.70      1.84 o 
   1   3  17       17.19       15.86      1.79 o 
   2   3  17        0.89       -2.24      2.31 o 
   3   3  17       32.81       33.23      2.44 o 
   4   3  17       22.11       25.07      2.70 o 
  -3   4  17        0.49       -2.10      2.27 o 
  -2   4  17       30.34       26.74      2.27 o 
  -1   4  17       97.03       90.35      2.85 o 
   0   4  17       45.11       45.70      2.22 o 
   1   4  17       96.99       90.50      2.38 o 
   2   4  17       30.30       32.75      2.31 o 
   3   4  17        0.49        0.90      2.04 o 
  -3   5  17       18.76       24.14      2.58 o 
  -2   5  17       19.32       15.64      2.78 o 
  -1   5  17       36.23       38.76      3.03 o 
   0   5  17       56.48       60.73      2.45 o 
   1   5  17       36.25       39.06      2.52 o 
   2   5  17       19.30       22.29      2.26 o 
   3   5  17       18.79       20.46      2.43 o 
  -3   6  17       21.13       25.87      2.77 o 
  -2   6  17       87.42       90.67      4.45 o 
  -1   6  17        9.48        7.11      2.30 o 
   0   6  17        2.30        0.93      2.12 o 
   1   6  17        9.50        9.73      2.65 o 
   2   6  17       87.53       89.66      3.40 o 
   3   6  17       21.07       22.21      2.77 o 
  -2   7  17        9.79        8.60      2.63 o 
  -1   7  17       77.89       70.14      3.42 o 
   0   7  17        0.29       -2.31      3.48 o 
   1   7  17       77.85       76.77      3.33 o 
   2   7  17        9.78        8.76      2.42 o 
   0   8  17        4.90        2.92      3.34 o 
   0   0  18      204.00      210.31      5.01 o 
   1   0  18       19.93       19.22      2.27 o 
   2   0  18       37.89       37.43      2.20 o 
   3   0  18        0.01       -1.00      2.44 o 
  -3   1  18        7.73        9.08      3.77 o 
  -2   1  18       42.20       36.60      2.26 o 
  -1   1  18       53.57       56.76      2.58 o 
   0   1  18        0.37       -1.08      2.03 o 
   1   1  18       53.69       56.88      2.41 o 
   2   1  18       42.09       40.93      2.34 o 
   3   1  18        7.74        8.89      2.62 o 
  -3   2  18       14.19       16.16      2.66 o 
  -2   2  18       18.74       17.22      2.42 o 
  -1   2  18       58.29       61.67      2.67 o 
   0   2  18       10.94       11.01      2.15 o 
   1   2  18       58.25       59.73      2.32 o 
   2   2  18       18.79       17.07      2.82 o 
   3   2  18       14.22       16.31      2.67 o 
  -3   3  18        4.95        5.33      2.74 o 
  -2   3  18       11.60       11.90      3.79 o 
  -1   3  18       98.90       95.80      3.14 o 
   0   3  18       43.88       43.65      2.43 o 
   1   3  18       98.74       94.83      2.51 o 
   2   3  18       11.60       13.16      2.70 o 
   3   3  18        4.93        9.93      2.85 o 
  -2   4  18       14.36       10.41      2.60 o 
  -1   4  18       97.62       98.92      4.31 o 
   0   4  18        4.49        5.21      2.29 o 
   1   4  18       97.71       95.44      3.42 o 
   2   4  18       14.34        8.93      2.70 o 
  -2   5  18        6.45        6.35      2.85 o 
  -1   5  18        4.27        1.45      3.02 o 
   0   5  18       23.46       24.60      3.19 o 
   1   5  18        4.28        4.90      3.03 o 
   2   5  18        6.48        9.60      3.05 o 
  -1   6  18      110.79      110.10      3.85 o 
   0   6  18      143.63      132.54      5.98 o 
   1   6  18      110.73      117.46      5.26 o 
   1   0  19       12.47       12.78      2.69 o 
   2   0  19       50.35       60.93      3.27 o 
  -2   1  19       46.22       43.98      3.80 o 
  -1   1  19      167.57      175.49      4.07 o 
   0   1  19       96.08       94.64      4.16 o 
   1   1  19      167.67      176.96      4.68 o 
   2   1  19       46.18       48.78      3.98 o 
  -2   2  19       13.61       17.43      3.01 o 
  -1   2  19       23.11       21.56      3.59 o 
   0   2  19       71.84       68.72      3.31 o 
   1   2  19       23.11       28.46      6.20 o 
   2   2  19       13.62       18.94      3.13 o 
  -1   3  19       15.26        9.62      2.96 o 
   0   3  19        0.38       -0.53      2.41 o 
   1   3  19       15.30       12.22      2.78 o 
   0   4  19       12.43        7.00      2.68 o 
                                                 
